# Supplementary material for: Arginine GlcNAcylation and Activity Regulation of PhoP by a Type III Secretion System Effector in Salmonella
Source: Front Microbiol. 2022 Jan 20;12:825743. doi: 10.3389/fmicb.2021.825743 (PMC8811161; doi:10.3389/fmicb.2021.825743)
Supplement: Supplementary file 3 [file Table_2.XLSX]

## Sheet: Peptide summary
Confidence	Sequence	Modifications	# Protein Groups	# Proteins	# PSMs	Master Protein Accessions	# Missed Cleavages	Theo. MH+ [Da]	XCorr Sequest HT	Confidence Sequest HT
High	AELLKKMTGRELKPHDR	3xHexNAc [T8; R10; R17]	1	1	1	A0A0H3NLH5	3	2631.37	2.35006	High
High	LVGPMITYLLPLLIGYTGGR	3xHexNAc [T7; T17; R20]; 1xOxidation [M5]	1	1	1	A0A0H3NMW9	0	2772.46	2.5266	High
High	MEIFFTILIMTLVVSLSGVFTR	3xHexNAc [T6; S15; S17]; 1xAcetyl [N-Term]	1	1	1	A0A0H3NPB1	0	3168.63	2.76726	High
High	QKLTDLIATLEQEVTLVDDTLARMK	3xHexNAc [T4; T9; R23]	1	1	1	A0A0H3NLN5	2	3453.78	2.53927	High
High	EPVTDAERVWSK	3xHexNAc [T4; R8; S11]	1	1	1	A0A0H3NUA0	1	2025.95	2.22002	High
High	IATDPFVGNLTFFR	3xHexNAc [T3; N9; R14]	1	1	1	A0A0H3NMG4	0	2207.08	2.03377	High
High	ETAIVWERETGKPIYNAIVWQCR	3xHexNAc [T2; T10; R23]; 1xCarbamidomethyl [C22]	1	1	1	A0A0H3NI82	1	3428.67	2.93437	High
High	FHAGQEVLLTGWGVGENHWGGLAERARVK	3xHexNAc [T10; R25; R27]	1	1	1	A0A0H3NSL9	2	3783.87	2.72732	High
High	FHAGQEVLLTGWGVGENHWGGLAER	3xHexNAc [T10; N17; R25]	1	1	1	A0A0H3NSL9	0	3329.57	2.71886	High
High	TIIMPVDVFEMELSDKAIR	3xHexNAc [T1; S14; R19]; 1xOxidation [M4]	1	1	1	A0A0H3N9C9	1	2832.38	1.9885	High
High	TIEAGMILHQQLLSGAAER	3xHexNAc [T1; S14; R19]	1	1	1	A0A0H3N7V6	0	2647.31	2.40388	High
High	DLLPFMRSDAEAFSMDKVLR	3xHexNAc [S8; S14; R20]; 1xOxidation [M6]	1	1	1	A0A0H3NAP1	2	2966.4	2.43083	High
High	CPKCQNNSIADSNAMIATDMRR	3xHexNAc [S8; S12; T18]; 2xCarbamidomethyl [C1; C4]	1	1	1	A0A0H3NF44	2	3162.38	2.70392	High
High	VVTEGDTSSVVNNPTGRKRR	3xHexNAc [S8; R19; R20]	1	1	1	A0A0H3NBF9	3	2781.39	1.93023	High
High	MERGNGSTEDLTARVLDLASPIGRGQR	3xHexNAc [S7; R24; R27]	1	1	1	A0A0H3NJK0	3	3508.72	2.7555	High
High	LQGVDSVMTPPARRAEAWAR	3xHexNAc [S6; T9; R20]	1	1	1	A0A0H3NSL9	2	2820.38	3.01624	High
High	VPDDLSIIGFDNIALAEFCDPPLTTVAQPR	3xHexNAc [S6; T24; T25]; 1xCarbamidomethyl [C19]	1	1	1	A0A0H3NV19	0	3893.89	2.30917	High
High	RVGELSGGERGR	3xHexNAc [S6; R10; R12]	1	1	1	A0A0H3NWH8	2	1881.91	2.54563	High
High	GNGSTEDLTARVLDLASPIGR	3xHexNAc [S4; S17; R21]	1	1	1	A0A0H3NJK0	1	2751.35	1.97091	High
High	QLASVTVEDSRTLKINVFDR	3xHexNAc [S4; R11; R20]	1	1	1	A0A0H3N9C5	2	2900.47	2.53147	High
High	QRSLRVESETLVEFKELFK	3xHexNAc [S3; R5; S8]	1	1	1	A0A0H3NIH1	3	2947.51	2.59103	High
High	GESKAPAVEPAAQPALGARGEKR	3xHexNAc [S3; R19; R23]	1	1	1	A0A0H3NAU2	3	2899.46	2.31616	High
High	LTSEGYSVVTAESGQEGLRVLHREK	3xHexNAc [S3; R19; R23]	1	1	1	A0A0H3NED3	2	3354.65	2.56859	High
High	ITSMHQEIVKQRLLNKEEK	3xHexNAc [S3; R12; N15]; 1xOxidation [M4]	1	1	1	A0A0H3NIH1	3	2949.51	2.41064	High
High	VEVETPEENTGDVIGDLSRR	3xHexNAc [S18; R19; R20]	1	1	1	A0A0H3NMG4	1	2824.32	2.67365	High
High	KIIVACDAGMGSSAMGAGVLRKK	3xHexNAc [S12; S13; R21]; 1xCarbamidomethyl [C6]	1	1	1	A0A0H3NMW9	3	2929.47	3.3188	High
High	LDEAMARFESFERRIDQMEAEAESHR	3xHexNAc [S10; S24; R26]	1	1	1	A0A0H3NLN5	3	3762.69	2.3648	High
High	STLLRIMAGLDK	3xHexNAc [S1; T2; R5]	1	1	1	A0A0H3NWH8	1	1926.99	2.61468	High
High	LMNLARGREYSAMER	3xHexNAc [R8; S11; R15]	1	1	1	A0A0H3NGY1	2	2406.13	2.34455	High
High	GNVTHAARMAGRNRTEFYK	3xHexNAc [R8; R12; N13]	1	1	1	A0A0H3NED3	3	2788.33	2.64085	High
High	RGGELLRQLVSRDHTDIR	3xHexNAc [R7; R12; R18]	1	1	1	A0A0H3NF44	3	2730.4	2.61564	High
High	MPYSGLRGQRTNLIPHQLNIAHDVGR	3xHexNAc [R7; R10; R26]; 1xOxidation [M1]	1	1	1	A0A0H3N7V6	2	3568.78	2.98971	High
High	EAQLLERHGHAFNDLDLGKR	3xHexNAc [R7; N13; R20]	1	1	1	A0A0H3NUA0	2	2928.43	1.92496	High
High	QLQYTVRVSEPNPGLANLLLEQFGGPQGELAAACR	3xHexNAc [R7; N12; N17]; 1xCarbamidomethyl [C34]	1	1	1	A0A0H3NBW6	1	4406.18	2.50421	High
High	FFGAARNVEEGGSLTIIATALIDTGSK	3xHexNAc [R6; S13; S26]	1	1	2	A0A0H3NJK0	1	3347.67	3.70359	High
High	ILDDLRHLESVVANKISEIEADLDK	3xHexNAc [R6; S10; S17]	1	1	1	A0A0H3NCY7	2	3444.75	2.54429	High
High	TTPIARYRNIGISAHIDAGKTTTTER	3xHexNAc [R6; R8; R26]	1	1	1	A0A0H3NMG4	3	3452.75	2.48051	High
High	QLQLNRFLPPTPVRMLLDK	3xHexNAc [R6; R14; T/N]	1	1	2	A0A0H3N7V6	2	2888.54	2.54397	High
High	DLEIRGPGELLGTR	3xHexNAc [R5; T13; R14]	1	1	1	A0A0H3NN06	1	2135.07	2.87394	High
High	RANFRNALYTMMAR	3xHexNAc [R5; T10; R14]	1	1	1	A0A0H3NKX9	2	2324.1	2.45242	High
High	AVIEREFRPGIETTER	3xHexNAc [R5; R8; R16]	1	1	1	A0A0H3NI82	1	2512.24	2.4642	High
High	RELERMINDVMAQQRR	3xHexNAc [R5; R15; R16]; 1xOxidation [M6]	1	1	1	A0A0H3NVB6	3	2670.28	2.37569	High
High	EPLSRDKLMNLARGR	3xHexNAc [R5; N10; R13]	1	1	1	A0A0H3NGY1	3	2365.2	2.38284	High
High	DVRRQLDSGKLDEAMAR	3xHexNAc [R4; R17; S/R]; 1xOxidation [M15]	1	1	2	A0A0H3NLN5	3	2585.24	2.35795	High
High	DRPMAVDGKVEILPMMYLALSYDHR	3xHexNAc [R2; S21; R25]	1	1	1	A0A0H3NAU2	1	3529.69	2.95094	High
High	TRLQNDAGNVEGWLMLGR	3xHexNAc [R2; N5; N9]	1	1	1	A0A0H3NF44	1	2639.26	2.70928	High
High	GQRTNLIPHQLNIAHDVGRRHAPR	3xHexNAc [R19; R20; R24]	1	1	1	A0A0H3N7V6	3	3365.74	3.09933	High
High	NVRLQGVDSVMTPPARRAEAWAR	3xHexNAc [R16; R17; R23]; 1xOxidation [M11]	1	1	1	A0A0H3NSL9	3	3205.59	2.72154	High
High	SLGITNPEEIDRYSLRQEANNDILK	3xHexNAc [R12; R16; N21]	1	1	1	A0A0H3NCY7	2	3497.71	3.04206	High
High	MVEEDPAHPRYIQTVWGLGYVFVPDGSKA	3xHexNAc [R10; T14; S27]; 1xOxidation [M1]	1	1	1	A0A0H3NGY1	2	3886.84	2.33324	High
High	RNETNELFIPPGPRLGDK	3xHexNAc [R1; T4; R14]	1	1	1	A0A0H3NWH8	2	2662.32	2.91719	High
High	RLLAEHNLEASAIKGTGVGGR	3xHexNAc [R1; R21; S/N]	1	1	2	A0A0H3NAU2	2	2758.42	2.94455	High
High	KEIGELENKLSETR	3xHexNAc [N8; S11; R14]	1	1	1	A0A0H3NLN5	2	2255.11	1.91448	High
High	EIGELENKLSETR	3xHexNAc [N7; S10; R13]	1	1	1	A0A0H3NLN5	1	2127.02	3.09803	High
High	TGMVLGNAGTATGAYANAYR	3xHexNAc [N7; N17; R20]; 1xOxidation [M3]	1	1	1	A0A0H3NF44	0	2584.17	2.57905	High
High	KIIANTKEISAEMVSYR	3xHexNAc [N5; S10; R17]; 1xOxidation [M13]	1	1	1	A0A0H3NIH1	2	2578.28	2.96537	High
High	ALIDNARREADEKLSGELSR	3xHexNAc [N5; R7; R8]	1	1	1	A0A0H3N7V6	3	2852.41	2.82617	High
High	EFNVEANVGKPQVAYREAIR	3xHexNAc [N3; N7; R16]	1	1	1	A0A0H3NMG4	1	2899.43	2.40791	High
High	KNGIDTLKALR	3xHexNAc [N2; T6; R11]	1	1	1	A0A0H3NK16	2	1837.98	2.16521	High
High	FNFKGVDQGKRVGELSGGER	3xHexNAc [N2; R11; R20]	1	1	1	A0A0H3NWH8	3	2789.36	2.96894	High
High	LNIDQNPGTAPKYGIR	3xHexNAc [N2; N6; R16]	1	1	1	A0A0H3NUC4	1	2366.17	2.70044	High
High	NTPVSELITLGESMGLENLARMR	3xHexNAc [N18; R21; R23]; 1xOxidation [M14]	1	1	1	A0A0H3NJK0	1	3156.53	2.38586	High
High	VVTEGDTSSVVNNPTGRKR	3xHexNAc [N12; N13; R17]	1	1	1	A0A0H3NBF9	2	2625.28	3.1656	High
High	NLMFSHALGMGLYEEPVLR	3xHexNAc [N1; S5; R19]	1	1	1	A0A0H3NKX9	0	2786.33	2.66239	High
High	NIGISAHIDAGKTTTTER	3xHexNAc [N/S/R/T]	1	1	2	A0A0H3NMG4	1	2494.22	2.98051	High
High	MSKEKFERTKPHVNVGTIGHVDHGK	2xHexNAc [T9; T17]; 1xAcetyl [N-Term]	1	1	1	A0A0G2PMS1	3	3279.64	3.23089	High
High	DIPVVMLTARGEEEDRVR	2xHexNAc [T8; R18]; 1xOxidation [M6]	1	1	1	A0A0H3NDH6	2	2507.23	2.55109	High
High	GELLFGTVDTWLIWKMTQGR	2xHexNAc [T7; R20]	1	1	1	A0A0H3NI82	1	2757.38	2.47655	High
High	MANDIITQLQAR	2xHexNAc [T7; R12]; 1xOxidation [M1]	1	1	1	A0A0H3NVB6	0	1795.87	2.26176	High
High	DRVLKTGVVFCQYPEGVR	2xHexNAc [T6; R18]; 1xCarbamidomethyl [C11]	1	1	1	A0A0H3NMW9	2	2529.27	2.37616	High
High	IEQATAQQIEWQEKAELALRK	2xHexNAc [T5; R20]	1	1	1	A0A0H3NLN5	2	2889.48	2.56066	High
High	IEQATAQQIEWQEKAELALRKDK	2xHexNAc [T5; R20]	1	1	1	A0A0H3NLN5	3	3132.61	2.98906	High
High	MARTTPIARYRNIGISAHIDAGK	2xHexNAc [T4; T5]; 1xAcetyl [N-Term]	1	1	1	A0A0H3NMG4	3	2960.53	3.32755	High
High	VKDTNGVYVVPAFTGLGAPYWDPYARGAIFGLTR	2xHexNAc [T4; R34]	1	1	1	A0A0H3NI82	2	4078.06	2.63803	High
High	RNETNELFIPPGPR	2xHexNAc [T4; R14]	1	1	1	A0A0H3NWH8	1	2046.01	2.21529	High
High	VGEEVEIVGIKETQKSTCTGVEMFR	2xHexNAc [T13; T17]; 1xOxidation [M23]; 1xCarbamidomethyl [C18]	1	1	1	A0A0G2PMS1	2	3248.55	2.30698	High
High	TKSDPTVDPLTGAELGCGEPK	2xHexNAc [T1; T6]; 1xCarbamidomethyl [C17]	1	1	1	A0A0H3NBW6	1	2578.21	1.94682	High
High	VEDATLVLSVGDDVEAKFTGVDR	2xHexNAc [S9; R23]	1	1	1	A0A0H3NA75	1	2841.39	3.02358	High
High	VEDATLVLSVGDDVEAKFTGVDRK	2xHexNAc [S9; R23]	1	1	1	A0A0H3NA75	2	2969.48	2.56374	High
High	LTPTYLGESIAVPHGTVEAKDR	2xHexNAc [S9; R22]	1	1	1	A0A0H3NMW9	1	2760.39	2.14992	High
High	ALLKDKAISEDDDR	2xHexNAc [S9; R14]	1	1	1	A0A0H3N9C5	2	1994.98	2.19154	High
High	QTMKIEDLSARGDALQAMVEK	2xHexNAc [S9; R11]	1	1	1	A0A0H3NVB6	2	2740.34	3.18916	High
High	DVRRQLDSGKLDEAMAR	2xHexNAc [S8; R17]; 1xOxidation [M15]	1	1	1	A0A0H3NLN5	3	2382.16	2.7069	High
High	EIETRPGSIVRGVVVAIDKDVVLVDAGLK	2xHexNAc [S8; R11]	1	1	1	A0A0H3NA75	2	3453.91	3.18935	High
High	HLAKGESKAPAVEPAAQPALGAR	2xHexNAc [S7; R23]	1	1	1	A0A0H3NAU2	2	2675.4	2.04045	High
High	DVALSREDAQFITWEHPLIR	2xHexNAc [S5; R20]	1	1	1	A0A0H3N7V6	1	2802.39	2.68554	High
High	NLMFSHALGMGLYEEPVLRWLK	2xHexNAc [S5; R19]; 1xOxidation [M3]	1	1	1	A0A0H3NKX9	1	3026.5	2.53962	High
High	GRASYTMEFLKYDDAPNNVAQAVIEAR	2xHexNAc [S4; R27]; 1xOxidation [M7]	1	1	1	A0A0H3NMG4	2	3451.63	2.84513	High
High	FAKSAFDEFSTPAARQYFIR	2xHexNAc [S4; R20]	1	1	1	A0A0H3NAK6	2	2758.34	2.80634	High
High	MSSVDILVPDLPESVADATVATWHK	2xHexNAc [S3; S14]; 1xAcetyl [N-Term]	1	1	1	A0A0H3NAU2	0	3129.52	2.88309	High
High	AISLSVRAKDEADEK	2xHexNAc [S3; R7]	1	1	1	A0A0H3NA75	2	2038.02	1.976	High
High	GESKAPAVEPAAQPALGARGEKR	2xHexNAc [S3; R23]	1	1	1	A0A0H3NAU2	3	2696.38	2.56945	High
High	ESHTIDVLMGRLR	2xHexNAc [S2; R13]; 1xOxidation [M9]	1	1	1	E1WFA1	1	1948.96	2.59313	High
High	VLDGAVMVYCAVGGVQPQSETVWRQANK	2xHexNAc [S19; R24]; 1xCarbamidomethyl [C10]	1	1	1	A0A0H3NMG4	1	3468.68	2.32694	High
High	MNPQILDTFRQTMKIEDLSAR	2xHexNAc [S19; R21]; 2xOxidation [M1; M13]	1	1	1	A0A0H3NVB6	2	2945.42	2.89241	High
High	VEVETPEENTGDVIGDLSRRRGMLK	2xHexNAc [S18; R21]; 1xOxidation [M23]	1	1	1	A0A0H3NMG4	3	3222.58	2.74531	High
High	VEILPMMYLALSYDHRLIDGR	2xHexNAc [S12; R21]; 1xOxidation [M6]	1	1	1	A0A0H3NAU2	1	2927.45	3.35939	High
High	IVPELTFFYDNSLVEGMRMSNLVTNVVK	2xHexNAc [S12; R18]; 1xOxidation [M19]	1	1	1	A0A0H3NI71	1	3637.8	2.92766	High
High	VKWILDHVEGSRERAK	2xHexNAc [S11; R14]	1	1	1	A0A0H3NI82	3	2329.21	2.40271	High
High	SSEVYGQTNIGGKGGTRIPIAGIAGDQQAALFGQLCVKEGMAK	2xHexNAc [S1; R17]; 1xCarbamidomethyl [C36]	1	1	1	A0A0H3NI82	3	4784.39	2.60936	High
High	SWQILFESLSRNDIDFK	2xHexNAc [S1; R11]	1	1	1	A0A0H3NKX9	1	2504.22	2.59597	High
High	NGVKGFPKRELHTVK	2xHexNAc [R9; T13]	1	1	1	A0A0H3N7V6	3	2116.14	1.92105	High
High	LNIAPDDFRFAQNMLYSVAK	2xHexNAc [R9; S/N]; 1xOxidation [M14]	1	1	4	A0A0H3NVB6	1	2735.32	3.17547	High
High	AEDPQKLVRLMIQEMEDTLVEVR	2xHexNAc [R9; R23]; 1xOxidation [M]	1	1	2	A0A0H3NLN5	2	3164.57	2.48226	High
High	MARTTPIARYRNIGISAHIDAGK	2xHexNAc [R9; R11]	1	1	1	A0A0H3NMG4	3	2918.52	2.83994	High
High	VAMADSRRIIQVHVRIPDDSPQPK	2xHexNAc [R8; R15]	1	1	1	A0A0H3NAP1	3	3134.63	2.67924	High
High	DKLMNLARGREYSAMER	2xHexNAc [R8; R10]; 1xOxidation [M4]	1	1	1	A0A0H3NGY1	3	2462.16	2.4449	High
High	GNVTHAARMAGRNR	2xHexNAc [R8; N13]; 1xOxidation [M9]	1	1	1	A0A0H3NED3	2	1932.93	2.20175	High
High	KQTYILCRPLSNEDVKYDYDR	2xHexNAc [R8; N12]; 1xCarbamidomethyl [C7]	1	1	1	A0A0H3NKX9	2	3082.47	2.58106	High
High	LPRSEFRAMLHFCENPGK	2xHexNAc [R7; S/R]; 1xCarbamidomethyl [C13]	1	1	2	A0A0H3NLH5	2	2595.23	2.03416	High
High	LSETRARQQALMLR	2xHexNAc [R7; R14]	1	1	1	A0A0H3NLN5	2	2079.09	2.34868	High
High	NGLLLARELREQANVALMFLTGR	2xHexNAc [R7; R10]; 1xOxidation [M18]	1	1	1	A0A0H3NLH5	2	3007.59	2.43407	High
High	NGLLLARELREQANVALMFLTGRDNEVDK	2xHexNAc [R7; N25]; 1xOxidation [M18]	1	1	1	A0A0H3NLH5	3	3707.89	2.66172	High
High	IPALAERTEDIPLLANHLLRQSAQRHKPFVR	2xHexNAc [R7; N/R]	1	1	2	A0A0H3NED3	3	3996.18	2.43145	High
High	LALGLRTRLQNDAGNVEGWLMLGR	2xHexNAc [R6; R8]; 1xOxidation [M21]	1	1	1	A0A0H3NF44	2	3075.59	2.26773	High
High	IKAVMRRISPMAVEEVIEMQGLSLDPGSHR	2xHexNAc [R6; R7]; 1xOxidation [M11]	1	1	1	A0A0H3NDH6	3	3771.91	3.19617	High
High	EERIARAATAEVAIVAIQKMEER	2xHexNAc [R6; R23]; 1xOxidation [M20]	1	1	1	A0A0H3NPB1	3	3006.54	3.00434	High
High	EERIARAATAEVAIVAIQKMEER	2xHexNAc [R6; R23]	1	1	1	A0A0H3NPB1	3	2990.55	2.59798	High
High	HKPFVRAFSTDAMKRLMTASWPGNVR	2xHexNAc [R6; R15]	1	1	1	A0A0H3NED3	3	3409.71	2.70259	High
High	SGVMRRAPLAMRLR	2xHexNAc [R6; R12]	1	1	1	A0A0H3NPB1	3	2020.08	2.94157	High
High	LLDEGRAGENVGVLLR	2xHexNAc [R6; N/R]	1	1	3	A0A0G2PMS1	1	2117.11	2.73143	High
High	MWILRKIIHPMGEIDAMEFLINKLAMTK	2xHexNAc [R5; T/N]; 1xOxidation [M11]	1	1	2	A0A0H3NJK0	3	3764.95	2.89375	High
High	VLQERKVRPLGSNRDIDIDVR	2xHexNAc [R5; R8]	1	1	1	A0A0H3NED3	3	2884.55	2.66084	High
High	KQLSRRIEQATAQQIEWQEK	2xHexNAc [R5; R6]	1	1	1	A0A0H3NLN5	3	2876.47	2.19824	High
High	QSAQRHKPFVRAFSTDAMK	2xHexNAc [R5; R11]	1	1	1	A0A0H3NED3	2	2611.29	2.48148	High
High	EPLSRDKLMNLARGR	2xHexNAc [R5; R/N]; 1xOxidation [M9]	1	1	3	A0A0H3NGY1	3	2178.12	3.03208	High
High	ELTIRARNLLSR	2xHexNAc [R5; N8]	1	1	1	A0A0H3NLH5	2	1848.02	2.2966	High
High	MWILRKIIHPMGEIDAMEFLINK	2xHexNAc [R5; N22]; 2xOxidation [M11; M17]	1	1	1	A0A0H3NJK0	2	3236.64	2.33534	High
High	QYFIRKKEASSGSFDNHLAHSAGLIK	2xHexNAc [R5; N16]	1	1	1	A0A0H3NAK6	3	3310.67	2.95288	High
High	EPLSRDKLMNLAR	2xHexNAc [R5; N10]	1	1	1	A0A0H3NGY1	2	1949	2.42464	High
High	GKARLARFEELNSVEYQK	2xHexNAc [R4; R7]	1	1	1	A0A0H3NWH8	3	2544.29	2.67312	High
High	EGIRAAVFHEGMSIIER	2xHexNAc [R4; R17]; 1xOxidation [M12]	1	1	1	A0A0H3N7V6	1	2337.14	2.62629	High
High	VLFRNTRNGVK	2xHexNAc [R4; N8]	1	1	1	A0A0H3N7V6	2	1709.92	2.06905	High
High	ELERMINDVMAQQR	2xHexNAc [R4; N7]	1	1	1	A0A0H3NVB6	1	2139.01	2.08282	High
High	VAERLLEAKNSTAMLTTFNEVNMKPIMDLR	2xHexNAc [R4; N22]; 2xOxidation [M23; M27]	1	1	1	A0A0H3NAU2	2	3873.93	2.32276	High
High	MSGRLLDAVPLNSLTGVGAAQSSK	2xHexNAc [R4; N12]	1	1	1	A0A0H3NN06	1	2778.42	2.1889	High
High	LLSRHELDANDFK	2xHexNAc [R4; N10]	1	1	1	A0A0H3NED3	1	1963.96	2.41678	High
High	DNEVDKILGLEIGADDYITKPFNPRELTIRAR	2xHexNAc [R30; R32]	1	1	1	A0A0H3NLH5	3	4078.1	2.64609	High
High	RLRSQSNPMPIIMVTAK	2xHexNAc [R3; S4]; 1xOxidation [M]	1	1	2	A0A0H3NGY1	2	2364.23	3.13165	High
High	LTREDVEKHLAKGESK	2xHexNAc [R3; S15]	1	1	1	A0A0H3NAU2	3	2246.15	2.55627	High
High	EFRPGIETTERNYRYSGWKK	2xHexNAc [R3; R/N]	1	1	2	A0A0H3NI82	3	2923.42	2.36686	High
High	NVRLQGVDSVMTPPARRAEAWAR	2xHexNAc [R3; R/N]	1	1	2	A0A0H3NSL9	3	2986.52	2.73701	High
High	GQRTNLIPHQLNIAHDVGR	2xHexNAc [R3; N12]	1	1	1	A0A0H3N7V6	1	2545.31	2.48458	High
High	VYSREQLLNHVWGTNVYVEDRTVDVHIRR	2xHexNAc [R29; S/R]	1	1	2	A0A0H3NDH6	3	3960	3.04562	High
High	EVLLDSKLVFSKPQDRLFAGQIDRMDR	2xHexNAc [R24; R27]; 1xOxidation [M25]	1	1	1	A0A0H3N7V6	3	3598.84	4.22156	High
High	EQLLNHVWGTNVYVEDRTVDVHIRR	2xHexNAc [R24; R25]	1	1	1	A0A0H3NDH6	2	3454.73	2.93987	High
High	LRSQSNPMPIIMVTAKGEEVDR	2xHexNAc [R22; S/R]; 1xOxidation [M12]	1	1	2	A0A0H3NGY1	2	2893.43	2.37642	High
High	MRLLPGMVMLMLVLVIAGSAR	2xHexNAc [R21; R/S]; 1xOxidation [M]; 1xAcetyl [N-Term]	1	1	2	A0A0H3NF44	1	2735.46	3.29809	High
High	DAALGYAEALTRSSDPEDNRRGGELLR	2xHexNAc [R20; R21]	1	1	1	A0A0H3NF44	3	3338.61	3.0127	High
High	ARQQALMLRHQAASSSRDVR	2xHexNAc [R2; R9]	1	1	1	A0A0H3NLN5	3	2687.36	2.59655	High
High	EREGIRAAVFHEGMSIIERDR	2xHexNAc [R2; R6]; 1xOxidation [M14]	1	1	1	A0A0H3N7V6	3	2893.41	2.34591	High
High	IRNGMKAYELLEQLR	2xHexNAc [R2; R15]	1	1	1	A0A0H3N9N5	2	2240.16	3.04673	High
High	VVNVGDVVEVMVLDIDEERRR	2xHexNAc [R19; R20]; 1xOxidation [M11]	1	1	1	A0A0H3NA75	2	2863.44	3.4964	High
High	QLDSGKLDEAMARFESFERR	2xHexNAc [R19; R20]	1	1	1	A0A0H3NLN5	3	2791.32	2.36507	High
High	EREGIRAAVFHEGMSIIERDR	2xHexNAc [R19; R]	1	1	2	A0A0H3N7V6	3	2877.42	3.01429	High
High	AFLMQEPAPYHVALSAARYR	2xHexNAc [R18; R20]	1	1	1	A0A0H3NSF7	1	2697.33	2.45222	High
High	VVAEIERDMALDVPMMRLVQGDVGSGK	2xHexNAc [R17; R/S]	1	1	3	A0A0H3NN06	2	3321.64	2.59639	High
High	ALRQTHQTPVIMLTARGSELDR	2xHexNAc [R16; R22]; 1xOxidation [M12]	1	1	1	A0A0H3NK16	2	2915.49	3.04792	High
High	LTPFDRAIDMHISNLRRK	2xHexNAc [R16; R17]	1	1	1	A0A0H3NK16	3	2589.35	2.32895	High
High	MQTPHILIVEDELVTRNTLK	2xHexNAc [R16; N17]; 1xOxidation [M1]	1	1	1	A0A0H3NLH5	1	2772.43	2.567	High
High	LPREQMALLKAMAERTK	2xHexNAc [R15; T16]; 1xOxidation [M12]	1	1	1	A0A0H3NBW6	3	2408.25	2.521	High
High	VAQEMQKEIAIILQREIKDPR	2xHexNAc [R15; R21]	1	1	1	A0A0H3NI71	3	2914.56	2.44098	High
High	APAVEPAAQPALGARGEKRVPMTR	2xHexNAc [R15; R19]; 1xOxidation [M22]	1	1	1	A0A0H3NAU2	3	2895.5	2.40363	High
High	APAVEPAAQPALGARGEKRVPMTR	2xHexNAc [R15; R19]	1	1	1	A0A0H3NAU2	3	2879.5	3.09906	High
High	EPVTEEEKLFVAVCRGEREPVTDAER	2xHexNAc [R15; R18]; 1xCarbamidomethyl [C14]	1	1	1	A0A0H3NUA0	3	3451.65	2.8191	High
High	LFAGQIDRMDRFALRYR	2xHexNAc [R15; R17]	1	1	1	A0A0H3N7V6	3	2534.28	2.78882	High
High	MVQTVRGTGYRFSTRF	2xHexNAc [R15; R/S]; 1xOxidation [M1]	1	1	2	A0A0H3NDH6	3	2328.13	2.83854	High
High	LTAFEYTIMETLIRNNGKVVSK	2xHexNAc [R14; S21]	1	1	1	E1WFA1	2	2933.52	3.15893	High
High	DIDIDVRIISATHRDLPKAMAR	2xHexNAc [R14; R22]; 1xOxidation [M20]	1	1	1	A0A0H3NED3	3	2928.51	2.37111	High
High	ELERMINDVMAQQRRR	2xHexNAc [R14; R]; 1xOxidation [M]	1	1	7	A0A0H3NVB6	3	2467.2	2.88696	High
High	QLDSGKLDEAMARFESFERR	2xHexNAc [R13; R19]; 1xOxidation [M11]	1	1	2	A0A0H3NLN5	3	2807.32	2.98056	High
High	VLTGGVDANALHRPKRFFGAAR	2xHexNAc [R13; N/R]	1	1	2	A0A0H3NJK0	2	2759.46	3.24403	High
High	EQMALLKAMAERTK	2xHexNAc [R12; T13]; 1xOxidation [M9]	1	1	2	A0A0H3NBW6	2	2042.01	2.66353	High
High	MNKILLVDDDRELTSLLK	2xHexNAc [R11; S15]	1	1	1	A0A0H3NK16	2	2522.33	2.36626	High
High	VGCVEAIASGRGMAAAAR	2xHexNAc [R11; R18]; 1xOxidation [M13]; 1xCarbamidomethyl [C3]	1	1	1	A0A0H3NSF7	1	2169.03	2.67236	High
High	ILVVDDDMRLRALLERYLTEQGFQVR	2xHexNAc [R11; R16]; 1xOxidation [M8]	1	1	1	A0A0H3NGY1	3	3570.85	2.79143	High
High	MVQTVRGTGYRFSTRF	2xHexNAc [R11; R15]	1	1	1	A0A0H3NDH6	3	2312.13	2.00568	High
High	LNLGTREMFREDEPMPLTSGEFAVLKALVSHPR	2xHexNAc [R10; R33]; 1xOxidation [M]	1	1	2	A0A0H3NGY1	3	4163.08	3.489	High
High	IVRGEAEQARVAVR	2xHexNAc [R10; R]	1	1	2	A0A0H3N9C5	2	1960.05	1.93587	High
High	RELERMINDVMAQQRR	2xHexNAc [R1; R5]; 1xOxidation [M6]	1	1	1	A0A0H3NVB6	3	2467.2	1.91648	High
High	RRVYDLMQEGKSR	2xHexNAc [R1; R2]	1	1	1	A0A0H3NF44	3	2044.01	2.59178	High
High	RTADICEQLKRDGLEDYIR	2xHexNAc [R1; R11]; 1xCarbamidomethyl [C6]	1	1	1	A0A0H3NI82	3	2757.34	2.51531	High
High	RLQVLRDSNDGFVIAQKDLEIR	2xHexNAc [R1; N9]	1	1	1	A0A0H3NN06	3	2991.57	2.38473	High
High	RLLAEHNLEASAIK	2xHexNAc [R1; N/S]	1	1	2	A0A0H3NAU2	1	1971.04	2.49464	High
High	RVRIRQDVLADAIPAAGPR	2xHexNAc [R]	1	1	2	A0A0H3NF44	3	2480.36	2.78122	High
High	QQVLESLNQAGWRLDALR	2xHexNAc [N8; R13]	1	1	2	A0A0H3N7V6	1	2503.28	3.07586	High
High	LALPELNIGLVHGRMKPAEKQAVMQAFK	2xHexNAc [N7; R14]; 1xOxidation [M15]	1	1	1	A0A0H3NN06	2	3511.87	3.00725	High
High	LTQQLANSALRR	2xHexNAc [N7; R11]	1	1	1	A0A0H3NVB6	1	1776.95	1.91204	High
High	SLGITNPEEIDRYSLR	2xHexNAc [N6; R12]	1	1	1	A0A0H3NCY7	1	2269.12	1.92333	High
High	TDPKNLMFSHALGMGLYEEPVLRWLK	2xHexNAc [N5; R23]; 1xOxidation [M7]	1	1	1	A0A0H3NKX9	2	3467.72	2.97118	High
High	KIIANTKEISAEMVSYR	2xHexNAc [N5; R17]	1	1	1	A0A0H3NIH1	2	2359.21	2.33775	High
High	QTGNAEFKVADLLRDQAMIPEVQR	2xHexNAc [N4; R14]	1	1	1	A0A0H3NN06	2	3135.56	3.16824	High
High	ALMNPDKVSQSTRSR	2xHexNAc [N4; R13]	1	1	1	A0A0H3NV19	2	2096.03	1.99587	High
High	AGENVGVLLRGIKREEIER	2xHexNAc [N4; R10]	1	1	1	A0A0G2PMS1	3	2544.36	2.6078	High
High	VQDAGLSQISVTNSAINNLPPDVDLVITHR	2xHexNAc [N18; R30]	1	1	1	A0A0H3NMW9	0	3592.83	3.15844	High
High	LLEAKNSTAMLTTFNEVNMKPIMDLRK	2xHexNAc [N18; R26]; 1xOxidation [M]	1	1	2	A0A0H3NAU2	2	3530.78	2.72923	High
High	NTPVSELITLGESMGLENLARMR	2xHexNAc [N18; R21]; 2xOxidation [M14; M22]	1	1	1	A0A0H3NJK0	1	2969.44	2.45458	High
High	GDALQAMVEKFNLGAMFGDAQTR	2xHexNAc [N12; R23]; 2xOxidation [M7; M16]	1	1	1	A0A0H3NVB6	1	2908.33	2.4618	High
High	ALDPQAQPLNEEEMAR	2xHexNAc [N10; R16]	1	1	1	A0A0H3NF44	0	2218.02	2.50448	High
High	MLAFLNQVRKPTLDLPLDVRR	1xHexNAc [R9]; 1xOxidation [M1]	1	1	1	A0A0H3NJ88	2	2714.5	2.3404	High
High	MLAFLNQVR	1xHexNAc [R9]; 1xAcetyl [N-Term]	1	1	1	A0A0H3NJ88	0	1336.69	2.07962	High
High	AGEGHQQARHLVSQSAQVIARMIADVK	1xHexNAc [R9]	1	1	1	A0A0H3NSF7	2	3103.61	2.38795	High
High	AYELLEQLRAGSTDQAVR	1xHexNAc [R9]	1	1	1	A0A0H3N9N5	1	2223.13	2.28101	High
High	MLDVLDIPRAMLPQVRKSSEVYGQTNIGGK	1xHexNAc [R9]	1	1	1	A0A0H3NI82	3	3518.83	2.7048	High
High	GVNSNHIIRATLESIAYQTR	1xHexNAc [R9]	1	1	1	A0A0H3NI82	1	2446.27	2.206	High
High	LQGYVQALRRSGIVVDPHYIAR	1xHexNAc [R9]	1	1	1	A0A0H3NV19	2	2714.47	2.43327	High
High	VSGIMGARKSPEDRAR	1xHexNAc [R8]; 1xOxidation [M5]	1	1	1	A0A0H3N7V6	3	1948.99	2.56595	High
High	DGLEDYIRDNTGLVVDPYFSGTK	1xHexNAc [R8]	1	1	1	A0A0H3NI82	1	2777.32	3.03248	High
High	DLPKAMARGEFREDLYYR	1xHexNAc [R8]	1	1	1	A0A0H3NED3	3	2433.19	2.222	High
High	GNVTHAARMAGRNRTEFYK	1xHexNAc [R8]	1	1	1	A0A0H3NED3	3	2382.17	2.78066	High
High	EPVTDAERVWSKYMTR	1xHexNAc [R8]	1	1	1	A0A0H3NUA0	2	2171.04	1.99124	High
High	AISEDDDRRSQEEVQK	1xHexNAc [R8]	1	1	1	A0A0H3N9C5	2	2107.97	1.97897	High
High	SNIAAEARAKIIYERLINLTDDPGVK	1xHexNAc [R8]	1	1	1	A0A0H3NBW6	3	3073.65	2.77447	High
High	QLTEQLRCPKCQNNSIADSNAMIATDMR	1xHexNAc [R7]; 2xCarbamidomethyl [C8; C11]	1	1	1	A0A0H3NF44	2	3468.6	3.13564	High
High	LSGELSRLEALRAVNPNIR	1xHexNAc [R7]	1	1	1	A0A0H3N7V6	2	2311.27	1.96554	High
High	DKDDLARAALIEKQK	1xHexNAc [R7]	1	1	1	A0A0H3NLN5	3	1917.03	2.08698	High
High	TYGGAARAFDQIDNAPEEKAR	1xHexNAc [R7]	1	1	1	A0A0G2PMS1	2	2483.18	2.90881	High
High	KLLDEGRAGENVGVLLR	1xHexNAc [R7]	1	1	1	A0A0G2PMS1	2	2042.12	2.19139	High
High	GVDQGKRVGELSGGER	1xHexNAc [R7]	1	1	1	A0A0H3NWH8	2	1846.93	3.10594	High
High	AISLSVRAKDEADEKDAIATVNK	1xHexNAc [R7]	1	1	1	A0A0H3NA75	3	2647.38	3.44671	High
High	GTVVTGRVER	1xHexNAc [R7]	1	1	1	A0A0G2PMS1	1	1276.69	2.12734	High
High	EAQLLERHGHAFNDLDLGK	1xHexNAc [R7]	1	1	1	A0A0H3NUA0	1	2366.17	2.81124	High
High	AVNPNIRDDELAAIDSNR	1xHexNAc [R7]	1	1	1	A0A0H3N7V6	1	2186.07	2.29579	High
High	GTVVTGRVERGIIK	1xHexNAc [R7]	1	1	1	A0A0G2PMS1	2	1687.97	2.2939	High
High	EAQLLERHGHAFNDLDLGKR	1xHexNAc [R7]	1	1	1	A0A0H3NUA0	2	2522.27	2.3873	High
High	KDAEVRMEKCVEAFK	1xHexNAc [R6]; 1xCarbamidomethyl [C10]	1	1	1	A0A0H3N9C5	3	2042.99	1.92579	High
High	VADLLRDQAMIPEVQR	1xHexNAc [R6]	1	1	1	A0A0H3NN06	1	2057.07	2.39511	High
High	EEMIKRSGR	1xHexNAc [R6]	1	1	1	A0A0H3NJ23	2	1308.66	1.92697	High
High	FFGAARNVEEGGSLTIIATALIDTGSK	1xHexNAc [R6]	1	1	1	A0A0H3NJK0	1	2941.52	3.28833	High
High	GEEVDRIVGLEIGADDYIPKPFNPR	1xHexNAc [R6]	1	1	1	A0A0H3NGY1	1	3002.51	3.23504	High
High	VADYRDNMAKQTQINLLSSMAI	1xHexNAc [R5]; 2xOxidation [M8; M20]	1	1	1	A0A0H3NAK6	2	2717.31	2.63464	High
High	RELERMINDVMAQQR	1xHexNAc [R5]; 2xOxidation [M6; M11]	1	1	1	A0A0H3NVB6	2	2124.02	1.89828	High
High	FDIGREAMLLLLDQMQGQNVSSGSRLMDCELIIR	1xHexNAc [R5]; 2xOxidation [M15; M27]; 1xCarbamidomethyl [C29]	1	1	1	A0A0H3NV19	2	4144.02	3.50864	High
High	KAVKRAMAWEEHDK	1xHexNAc [R5]; 1xOxidation [M7]	1	1	1	A0A0H3NI82	3	1917.95	2.93345	High
High	LSETRARQQALMLR	1xHexNAc [R5]; 1xOxidation [M12]	1	1	1	A0A0H3NLN5	2	1892	3.1931	High
High	RELERMINDVMAQQRR	1xHexNAc [R5]; 1xOxidation [M]	1	1	2	A0A0H3NVB6	3	2264.12	2.46815	High
High	QSGGRGQYGHVVIDMYPLEPGSNPK	1xHexNAc [R5]	1	1	3	A0A0H3NMG4	1	2889.38	3.04394	High
High	LRMERGNGSTEDLTAR	1xHexNAc [R5]	1	1	1	A0A0H3NJK0	2	2008.97	1.96403	High
High	YKVPRIAFVNKMDR	1xHexNAc [R5]	1	1	1	A0A0H3NMG4	3	1940.04	2.40249	High
High	QSAQRHKPFVRAFSTDAMKR	1xHexNAc [R5]	1	1	1	A0A0H3NED3	3	2564.32	2.61195	High
High	QILGRLREGNSAGK	1xHexNAc [R5]	1	1	1	A0A0H3NAU2	2	1701.92	2.21173	High
High	AGAQRYHAQPLSTNNILKDK	1xHexNAc [R5]	1	1	1	A0A0H3NN06	2	2428.26	2.86609	High
High	LDQKRNNVVVSR	1xHexNAc [R5]	1	1	1	A0A0H3NA75	2	1630.89	2.08182	High
High	EMFREDEPMPLTSGEFAVLKALVSHPREPLSR	1xHexNAc [R4]; 1xOxidation [M2]	1	1	1	A0A0H3NGY1	3	3887.93	3.43894	High
High	EGIRAAVFHEGMSIIER	1xHexNAc [R4]; 1xOxidation [M12]	1	1	1	A0A0H3N7V6	1	2134.06	1.92929	High
High	MSGRLLDAVPLNSLTGVGAAQSSKLAK	1xHexNAc [R4]; 1xOxidation [M1]	1	1	1	A0A0H3NN06	2	2903.55	3.09356	High
High	MSGRLLDAVPLNSLTGVGAAQSSKLAK	1xHexNAc [R4]	1	1	1	A0A0H3NN06	2	2887.56	2.37204	High
High	LPERKDGHPWFKTLR	1xHexNAc [R4]	1	1	1	A0A0H3NK16	3	2083.11	2.54833	High
High	EGERYFALLKVNEVNYDKPENAR	1xHexNAc [R4]	1	1	1	A0A0H3NJK0	2	2957.46	2.5223	High
High	YFLDNVAGWILELDRGEGIPWEGNYSSWLEQKDQR	1xHexNAc [R35]	1	1	1	A0A0H3NWH8	2	4387.09	2.66888	High
High	EDPSFRVWTDEESNQTIIAGMGELHLDIIVDRMK	1xHexNAc [R32]; 2xOxidation [M21; M33]	1	1	1	A0A0H3NMG4	2	4179.98	2.44265	High
High	MNLTELKNTPVSELITLGESMGLENLARMR	1xHexNAc [R30]	1	1	1	A0A0H3NJK0	2	3563.81	3.71258	High
High	DQRLAQEASAEAARR	1xHexNAc [R3]	1	1	1	A0A0H3NWH8	2	1874.93	2.12412	High
High	DVRRQLDSGK	1xHexNAc [R3]	1	1	1	A0A0H3NLN5	2	1376.71	2.01246	High
High	KNRAISLSVR	1xHexNAc [R3]	1	1	1	A0A0H3NA75	2	1346.78	1.90709	High
High	LVRLMIQEMEDTLVEVRSNSAR	1xHexNAc [R3]	1	1	1	A0A0H3NLN5	2	2792.43	2.50311	High
High	LALWEKGQQQGFHPHQLIMTATPIPR	1xHexNAc [R26]; 1xOxidation [M19]	1	1	1	A0A0H3NN06	1	3216.66	2.37197	High
High	NIHPSKVVNVGDVVEVMVLDIDEER	1xHexNAc [R25]; 1xOxidation [M17]	1	1	1	A0A0H3NA75	1	3024.52	2.31436	High
High	MAKEFGRPQRVAQEMQKEIAIILQR	1xHexNAc [R25]; 1xAcetyl [N-Term]	1	1	1	A0A0H3NI71	3	3215.7	2.37027	High
High	RLDEVYALYADPDADFDKLAAEQGR	1xHexNAc [R25]	1	1	2	A0A0H3NWH8	2	3044.45	3.43691	High
High	NFQFASNLVMFDLPFNPDLLEQR	1xHexNAc [R23]	1	1	1	A0A0H3N7V6	0	2958.43	2.52861	High
High	GVSFQEIAIDGDAVKREEMIKR	1xHexNAc [R22]	1	1	1	A0A0H3NJ23	3	2694.38	3.05013	High
High	TLAMTAYADLDTSVIDELPPGR	1xHexNAc [R22]	1	1	1	A0A0H3NN06	0	2552.24	2.3998	High
High	KIIVACDAGMGSSAMGAGVLR	1xHexNAc [R21]; 2xOxidation [M10; M15]; 1xCarbamidomethyl [C6]	1	1	1	A0A0H3NMW9	1	2299.11	2.93764	High
High	RGELLFGTVDTWLIWKMTQGR	1xHexNAc [R21]; 1xOxidation [M17]	1	1	1	A0A0H3NI82	2	2726.4	2.38133	High
High	ETQKSTCTGVEMFRKLLDEGR	1xHexNAc [R21]; 1xOxidation [M12]; 1xCarbamidomethyl [C7]	1	1	1	A0A0G2PMS1	3	2704.29	3.18698	High
High	VAIGGILAGFVVSWLYGRSLRFLSR	1xHexNAc [R21]	1	1	1	A0A0H3NPB1	2	2940.65	2.32253	High
High	IIVACDAGMGSSAMGAGVLR	1xHexNAc [R20]; 1xOxidation [M9]; 1xCarbamidomethyl [C5]	1	1	1	A0A0H3NMW9	0	2155.02	2.34591	High
High	GVNSNHIIRATLESIAYQTRDVLEAMQADSGIR	1xHexNAc [R20]	1	1	1	A0A0H3NI82	2	3831.93	3.64887	High
High	GELLFGTVDTWLIWKMTQGR	1xHexNAc [R20]	1	1	1	A0A0H3NI82	1	2554.3	3.72459	High
High	ARGITINTSHVEYDTPTRHYAHVDCPGHADYVK	1xHexNAc [R2]; 1xCarbamidomethyl [C25]	1	1	1	A0A0G2PMS1	2	3983.87	2.95516	High
High	ARVKGDWLVALPAGLSSR	1xHexNAc [R2]	1	1	1	A0A0H3NSL9	2	2099.16	2.06346	High
High	VRIRQDVLADAIPAAGPR	1xHexNAc [R2]	1	1	1	A0A0H3NF44	2	2121.18	2.62088	High
High	STLLRIMAGLDKDIEGEARPQPGIK	1xHexNAc [R19]; 1xOxidation [M7]	1	1	1	A0A0H3NWH8	2	2927.55	2.86964	High
High	NNVVVSRRAVIESENSAERDQLLENLQEGMEVK	1xHexNAc [R19]; 1xOxidation [M30]	1	1	1	A0A0H3NA75	3	3974.97	3.092	High
High	MKREFNVEANVGKPQVAYREAIR	1xHexNAc [R19]; 1xOxidation [M1]	1	1	1	A0A0H3NMG4	3	2924.5	2.37271	High
High	GETIDIDGYQFKVAMADSR	1xHexNAc [R19]	1	1	1	A0A0H3NAP1	1	2319.08	2.30176	High
High	SVDTPVIGLKDLMVQHEER	1xHexNAc [R19]	1	1	1	A0A0H3N9N5	1	2369.2	2.01041	High
High	VSLGLKQLGEDPWVAIAKR	1xHexNAc [R19]	1	1	1	A0A0H3NA75	2	2283.27	3.00939	High
High	DRVLKTGVVFCQYPEGVR	1xHexNAc [R18]; 1xCarbamidomethyl [C11]	1	1	1	A0A0H3NMW9	2	2326.19	2.05103	High
High	GAKGELAEGTENEAELYR	1xHexNAc [R18]	1	1	1	A0A0H3NBW6	1	2140	2.34311	High
High	ALQEASGFIRSLLGKAMR	1xHexNAc [R18]	1	1	1	A0A0H3NI71	2	2151.16	3.12039	High
High	RIGCIAGPEDMPLCHYRLQGYVQALRR	1xHexNAc [R17]; 2xCarbamidomethyl [C4; C14]	1	1	1	A0A0H3NV19	3	3432.71	2.64331	High
High	STCTGVEMFRKLLDEGR	1xHexNAc [R17]; 1xOxidation [M8]; 1xCarbamidomethyl [C3]	1	1	1	A0A0G2PMS1	2	2218.05	2.40315	High
High	EELLTTQEELQKMWILRKIIHPMGEIDAMEFLINK	1xHexNAc [R17]; 1xOxidation [M23]	1	1	1	A0A0H3NJK0	3	4459.3	3.22364	High
High	EHLSQEVLGKRLTPFDRAIDMHISNLR	1xHexNAc [R17]; 1xOxidation [M21]	1	1	1	A0A0H3NK16	3	3394.75	2.99667	High
High	DHIEGILMAKDLLPFMR	1xHexNAc [R17]; 1xOxidation [M16]	1	1	1	A0A0H3NAP1	1	2218.12	2.6355	High
High	VEQAALEVGYFPQSMGR	1xHexNAc [R17]; 1xOxidation [M15]	1	1	1	A0A0H3NV19	0	2100.99	2.40761	High
High	RLTPFDRAIDMHISNLRR	1xHexNAc [R17]; 1xOxidation [M11]	1	1	1	A0A0H3NK16	3	2430.27	2.06787	High
High	DDAQAARDELVSMLMDRHGTSR	1xHexNAc [R17]	1	1	1	A0A0H3N7V6	2	2677.23	2.07363	High
High	EGIRAAVFHEGMSIIERDR	1xHexNAc [R17]	1	1	1	A0A0H3N7V6	2	2389.19	2.23459	High
High	IVQMHANKREEIKEVR	1xHexNAc [R16]; 1xOxidation [M4]	1	1	1	A0A0H3NMG4	3	2199.16	2.4899	High
High	MVVTLIHPIAMDDGLR	1xHexNAc [R16]	1	1	1	A0A0G2PMS1	0	1984.02	2.33636	High
High	KGDEIAAVVLQVDAER	1xHexNAc [R16]	1	1	1	A0A0H3NA75	1	1916	2.20004	High
High	WRSSDVSLPVLVLTAR	1xHexNAc [R16]	1	1	1	E1WFA1	1	2002.1	3.11811	High
High	TNLIPHQLNIAHDVGRR	1xHexNAc [R16]	1	1	1	A0A0H3N7V6	1	2157.15	1.9649	High
High	IRQDVLADAIPAAGPR	1xHexNAc [R16]	1	1	1	A0A0H3NF44	1	1866.01	2.03671	High
High	FAKSAFDEFSTPAAR	1xHexNAc [R15]	1	1	1	A0A0H3NAK6	1	1847.88	2.12622	High
High	GATVELADGVEGYLRASEASR	1xHexNAc [R15]	1	1	1	A0A0H3NA75	1	2354.15	2.29686	High
High	GDEIAAVVLQVDAERER	1xHexNAc [R15]	1	1	1	A0A0H3NA75	1	2073.05	2.37756	High
High	APAVEPAAQPALGARGEK	1xHexNAc [R15]	1	1	1	A0A0H3NAU2	1	1936.01	2.4778	High
High	DQRLAQEASAEAARRK	1xHexNAc [R15]	1	1	1	A0A0H3NWH8	3	2003.03	1.92457	High
High	DFLAPMLANMDEYRQLK	1xHexNAc [R14]; 1xOxidation [M6]	1	1	2	A0A0H3NVB6	1	2274.08	2.66412	High
High	QTGNAEFKVADLLRDQAMIPEVQR	1xHexNAc [R14]; 1xOxidation [M18]	1	1	2	A0A0H3NN06	2	2948.48	2.53412	High
High	MMRVLVVEDNALLR	1xHexNAc [R14]; 1xOxidation [M]	1	1	2	E1WFA1	1	1877.98	2.33597	High
High	AFDQIDNAPEEKAR	1xHexNAc [R14]	1	1	1	A0A0G2PMS1	1	1806.85	1.93029	High
High	RANFRNALYTMMAR	1xHexNAc [R14]	1	1	3	A0A0H3NKX9	2	1917.94	3.40646	High
High	QTGNAEFKVADLLR	1xHexNAc [R14]	1	1	1	A0A0H3NN06	1	1764.91	2.54687	High
High	LTDDDMTVIEGKRDQLVGKIQER	1xHexNAc [R13]; 1xOxidation [M6]	1	1	1	A0A0H3NIT0	3	2878.45	2.41935	High
High	DVLEAMQADSGIR	1xHexNAc [R13]; 1xOxidation [M6]	1	1	1	A0A0H3NI82	0	1623.75	1.91854	High
High	LMDCELIIRGSTRALP	1xHexNAc [R13]; 1xCarbamidomethyl [C4]	1	1	1	A0A0H3NV19	2	2048.05	2.22812	High
High	EIGELENKLSETRAR	1xHexNAc [R13]	1	1	1	A0A0H3NLN5	2	1948	1.92559	High
High	RIDQMEAEAESHRFGK	1xHexNAc [R13]	1	1	1	A0A0H3NLN5	2	2106.99	2.68404	High
High	NGMKAYELLEQLR	1xHexNAc [R13]	1	1	1	A0A0H3N9N5	1	1767.89	2.03818	High
High	ADQEKMGLALGRLAK	1xHexNAc [R12]; 1xOxidation [M6]	1	1	1	A0A0H3NMG4	2	1819.96	2.48422	High
High	ITSMHQEIVKQR	1xHexNAc [R12]; 1xOxidation [M4]	1	1	1	A0A0H3NIH1	1	1688.86	2.12499	High
High	ALVSHPREPLSRDK	1xHexNAc [R12]	1	1	1	A0A0H3NGY1	2	1807.97	2.93976	High
High	ESHTIDVLMGRLRKK	1xHexNAc [R11]; 1xOxidation [M9]	1	1	1	E1WFA1	3	2002.07	2.16079	High
High	MVQTVRGTGYRFSTR	1xHexNAc [R11]; 1xOxidation [M1]	1	1	1	A0A0H3NDH6	2	1977.98	3.44999	High
High	MARTTPIARYRNIGISAHIDAGK	1xHexNAc [R11]; 1xAcetyl [N-Term]	1	1	1	A0A0H3NMG4	3	2757.45	2.63659	High
High	TPTREFLEHGR	1xHexNAc [R11]	1	1	1	A0A0H3NPB1	1	1545.77	1.90313	High
High	DQLVGKIQERYGYQK	1xHexNAc [R10]	1	1	1	A0A0H3NIT0	2	2028.04	1.94097	High
High	LGAENIFLGRK	1xHexNAc [R10]	1	1	1	A0A0H3NMW9	1	1420.78	2.28648	High
High	IVRGEAEQARVAVR	1xHexNAc [R10]	1	1	1	A0A0H3N9C5	2	1756.97	2.52172	High
High	RFEDIPKNHK	1xHexNAc [R1]	1	1	1	A0A0H3NKX9	2	1486.76	1.93582	High
High	NTPVSELITLGESMGLENLARMR	1xHexNAc [R]; 2xOxidation [M14; M22]	1	1	2	A0A0H3NJK0	1	2766.36	1.96127	High
High	FGEAVAAWEMMLKLLPAGDARRAVIER	1xHexNAc [R]; 2xOxidation [M10; M11]	1	1	2	A0A0H3NF44	3	3235.66	2.67698	High
High	ILVVDDDMRLRALLER	1xHexNAc [R]; 1xOxidation [M8]	1	1	2	A0A0H3NGY1	2	2146.15	1.92511	High
High	VVAEIERDMALDVPMMRLVQGDVGSGK	1xHexNAc [R]; 1xOxidation [M]	1	1	3	A0A0H3NN06	2	3134.55	3.32463	High
High	EVQEISPNLRYVIDELDQICQRDR	1xHexNAc [R]; 1xCarbamidomethyl [C20]	1	1	2	A0A0H3NCY7	2	3191.56	2.50921	High
High	MAQFVYTMHRVGKVVPPKR	1xHexNAc [R]; 1xAcetyl [N-Term]	1	1	2	A0A0H3NWH8	3	2489.32	1.99468	High
High	MQENYKILVVDDDMRLR	1xHexNAc [R]	1	1	2	A0A0H3NGY1	2	2341.15	2.66141	High
High	MEERLAADTEENIDNQLLTEVSSRVIGNLRR	1xHexNAc [R]	1	1	2	A0A0H3NPB1	3	3774.89	2.84877	High
High	ELEWVRQGAKGR	1xHexNAc [R]	1	1	2	A0A0H3NWH8	2	1631.85	2.89406	High
High	KEELLTTQEELQKMWILRK	3xHexNAc [T6; T7; R18]	1	1	1	A0A0H3NJK0	3	3025.56	2.56311	High
High	MEIFFTILIMTLVVSLSGVFTR	3xHexNAc [T6; S15; S17]; 1xAcetyl [N-Term]	1	1	1	A0A0H3NPB1	0	3168.63	2.58503	High
High	LINLTDDPGVKDTLSFLMTR	3xHexNAc [T5; S15; R20]	1	1	1	A0A0H3NBW6	1	2858.42	2.33126	High
High	FNLRTGDTISGKIRPPK	3xHexNAc [T5; S10; R14]	1	1	1	A0A0H3NJK0	2	2509.31	1.91582	High
High	LTDLIATLEQEVTLVDDTLAR	3xHexNAc [T2; T7; R21]	1	1	1	A0A0H3NLN5	0	2938.49	2.68551	High
High	MTTLAIDIGGTK	3xHexNAc [T2; T3; T11]; 1xAcetyl [N-Term]	1	1	1	A0A0H3NSF7	0	1871.9	2.51507	High
High	ETGKPIYNAIVWQCRRTADICEQLK	3xHexNAc [T2; R16; T17]; 2xCarbamidomethyl [C14; C21]	1	1	1	A0A0H3NI82	2	3658.77	3.49763	High
High	YMPDIAKAATASR	3xHexNAc [T10; S12; R13]; 1xOxidation [M2]	1	1	1	A0A0H3NVB6	1	2019.94	1.94903	High
High	TPVTTVAIPDTRR	3xHexNAc [T1; T4; R13]	1	1	1	A0A0H3NN06	1	2036.04	2.33228	High
High	TIEAGMILHQQLLSGAAER	3xHexNAc [T1; S14; R19]	1	1	1	A0A0H3N7V6	0	2647.31	2.32149	High
High	KDVIILLDSITR	3xHexNAc [S9; T11; R12]	1	1	1	A0A0H3NJK0	1	1995.07	2.27757	High
High	EADEKLSGELSRLEALR	3xHexNAc [S7; S11; R17]	1	1	1	A0A0H3N7V6	2	2525.25	2.31736	High
High	NAIVTRSPLMLRLLEQAR	3xHexNAc [S7; R12; R18]	1	1	1	A0A0H3NED3	2	2690.44	2.40557	High
High	LQGVDSVMTPPARRAEAWAR	3xHexNAc [S6; R14; R20]	1	1	2	A0A0H3NSL9	2	2820.38	3.12639	High
High	DVALSREDAQFITWEHPLIR	3xHexNAc [S5; T13; R20]	1	1	1	A0A0H3N7V6	1	3005.47	2.76051	High
High	AATASRDSAQSWAQAALATRDK	3xHexNAc [S5; R6; R20]	1	1	1	A0A0H3NVB6	2	2885.38	3.28666	High
High	QLASVTVEDSRTLKINVFDR	3xHexNAc [S4; S10; R20]	1	1	1	A0A0H3N9C5	2	2900.47	2.50617	High
High	AISLSVRAKDEADEKDAIATVNK	3xHexNAc [S3; S5; R7]	1	1	1	A0A0H3NA75	3	3053.54	2.58859	High
High	AGSTDQAVRDQFNSMK	3xHexNAc [S3; R9; N13]	1	1	1	A0A0H3N9N5	1	2364.05	2.04502	High
High	GESKAPAVEPAAQPALGARGEKR	3xHexNAc [S3; R19; R23]	1	1	1	A0A0H3NAU2	3	2899.46	2.57497	High
High	LVNAVQQDVHAILQLGETQIEKSARALIDNARR	3xHexNAc [S23; R32; R33]	1	1	1	A0A0H3N7V6	3	4279.25	2.71729	High
High	MSGRLLDAVPLNSLTGVGAAQSSK	3xHexNAc [S2; S13; S22]; 1xAcetyl [N-Term]	1	1	1	A0A0H3NN06	1	3023.51	2.90014	High
High	KSYGDRVLIDDLSFSVPK	3xHexNAc [S2; R6; S13]	1	1	1	A0A0H3NWH8	2	2648.32	2.82629	High
High	VEVETPEENTGDVIGDLSRR	3xHexNAc [S18; R19; R20]	1	1	1	A0A0H3NMG4	1	2824.32	2.70833	High
High	GAVASHCVLLYKSPLSKTAQKR	3xHexNAc [S13; S16; T18]; 1xCarbamidomethyl [C7]	1	1	1	A0A0H3NN06	3	3023.57	3.24329	High
High	KIIVACDAGMGSSAMGAGVLRKK	3xHexNAc [S12; S13; R21]; 1xOxidation [M15]; 1xCarbamidomethyl [C6]	1	1	1	A0A0H3NMW9	3	2945.46	2.87622	High
High	KIIVACDAGMGSSAMGAGVLRK	3xHexNAc [S12; S13; R21]; 1xCarbamidomethyl [C6]	1	1	1	A0A0H3NMW9	2	2801.37	2.0681	High
High	DTYMPLMEKITSMHQEIVKQRLLNK	3xHexNAc [S12; R21; N24]	1	1	1	A0A0H3NIH1	3	3655.83	2.87294	High
High	DVLEAMQADSGIRLHALR	3xHexNAc [S10; R13; R18]; 1xOxidation [M6]	1	1	1	A0A0H3NI82	1	2620.28	3.03069	High
High	STLLRIMAGLDK	3xHexNAc [S1; T2; R5]	1	1	1	A0A0H3NWH8	1	1926.99	2.39247	High
High	STCTGVEMFRKLLDEGRAGENVGVLLR	3xHexNAc [S1; T2; R27]; 1xCarbamidomethyl [C3]	1	1	1	A0A0G2PMS1	3	3616.78	3.16643	High
High	SYGDRVLIDDLSFSVPK	3xHexNAc [S1; R5; S12]	1	1	1	A0A0H3NWH8	1	2520.22	2.31408	High
High	LMNLARGREYSAMER	3xHexNAc [R8; S11; R15]	1	1	1	A0A0H3NGY1	2	2406.13	2.34021	High
High	GNVTHAARMAGRNRTEFYK	3xHexNAc [R8; R12; N/R]; 1xOxidation [M9]	1	1	2	A0A0H3NED3	3	2804.33	3.27343	High
High	RLTPFDRAIDMHISNLRR	3xHexNAc [R7; R17; R18]; 1xOxidation [M11]	1	1	1	A0A0H3NK16	3	2836.43	3.25304	High
High	IEDLSARGDALQAMVEKFNLGAMFGDAQTR	3xHexNAc [R7; N19; R30]	1	1	1	A0A0H3NVB6	2	3863.83	3.54591	High
High	ILDDLRHLESVVANKISEIEADLDK	3xHexNAc [R6; S10; S17]	1	1	1	A0A0H3NCY7	2	3444.75	2.44904	High
High	AGAQRYHAQPLSTNNILKDK	3xHexNAc [R5; S12; N15]	1	1	1	A0A0H3NN06	2	2834.42	1.92222	High
High	AVIEREFRPGIETTERNYR	3xHexNAc [R5; R8; N17]	1	1	1	A0A0H3NI82	2	2945.45	3.34723	High
High	ISQRRELPTPASKTPDALR	3xHexNAc [R5; R19; R/S]	1	1	2	A0A0H3NSF7	3	2745.43	3.28847	High
High	QSGGRGQYGHVVIDMYPLEPGSNPKGYEFINDIK	3xHexNAc [R5; N23; N31]	1	1	1	A0A0H3NMG4	2	4375.07	2.6044	High
High	EPLSRDKLMNLARGR	3xHexNAc [R5; N10; R13]	1	1	1	A0A0H3NGY1	3	2365.2	2.40637	High
High	VAERLLEAKNSTAMLTTFNEVNMKPIMDLR	3xHexNAc [R4; N22; R/N]; 1xOxidation [M]	1	1	2	A0A0H3NAU2	2	4061.01	2.99727	High
High	AIRHAEFLAQQDGVIHLLHVLPGSASMSLHR	3xHexNAc [R3; S24; R31]	1	1	1	A0A0H3N9C9	1	4013.05	3.02718	High
High	EERIARAATAEVAIVAIQK	3xHexNAc [R3; R6; T9]	1	1	1	A0A0H3NPB1	2	2648.4	2.32709	High
High	DRPMAVDGKVEILPMMYLALSYDHR	3xHexNAc [R2; S21; R25]	1	1	1	A0A0H3NAU2	1	3529.69	2.79095	High
High	SVDTPVIGLKDLMVQHEERIRNGMK	3xHexNAc [R19; R21; N22]; 1xOxidation [M24]	1	1	1	A0A0H3N9N5	3	3490.74	3.31568	High
High	LRKALEHSGHDRMVQTVR	3xHexNAc [R18; S/T/R]; 1xOxidation [M13]	1	1	2	A0A0H3NDH6	3	2758.38	2.33399	High
High	MVQTVRGTGYRFSTRF	3xHexNAc [R15; R/T/S]	1	1	3	A0A0H3NDH6	3	2515.21	2.68658	High
High	QTHQTPVIMLTARGSELDR	3xHexNAc [R13; S15; R19]; 1xOxidation [M9]	1	1	1	A0A0H3NK16	1	2778.35	2.33426	High
High	SLGITNPEEIDRYSLRQEANNDILK	3xHexNAc [R12; R16; N21]	1	1	1	A0A0H3NCY7	2	3497.71	2.73315	High
High	DKLMNLARGREYSAMER	3xHexNAc [R10; S13; R17]	1	1	1	A0A0H3NGY1	3	2649.25	3.05638	High
High	EIYSKNPDSRIAFTCFNK	3xHexNAc [R10; N17; N/S]; 1xCarbamidomethyl [C15]	1	1	2	A0A0H3NKX9	2	2799.3	2.13336	High
High	RELPTPASKTPDALREALK	3xHexNAc [R1; S8; R15]	1	1	1	A0A0H3NSF7	3	2702.41	2.63855	High
High	RMHDMKAESKGASPLAAGDVTNDLSHVR	3xHexNAc [R1; N22; R28]	1	1	1	A0A0H3NMW9	3	3602.71	2.72302	High
High	VLTGGVDANALHRPKRFFGAAR	3xHexNAc [N9; R13; R16]	1	1	1	A0A0H3NJK0	2	2962.54	2.51318	High
High	AVNPNIRDDELAAIDSNR	3xHexNAc [N5; R7; N17]	1	1	1	A0A0H3N7V6	1	2592.23	2.82296	High
High	DSNDGFVIAQKDLEIRGPGELLGTR	3xHexNAc [N3; R16; R25]	1	1	1	A0A0H3NN06	2	3309.63	2.35585	High
High	AQSNVQVHFSPQVTVQGSGANAAKDINNVLSLSKR	3xHexNAc [N27; N28; R35]	1	1	1	A0A0H3NVB6	2	4274.15	2.90842	High
High	KNGIDTLKALR	3xHexNAc [N2; T6; R11]	1	1	1	A0A0H3NK16	2	1837.98	2.22115	High
High	KNDSIMTSVDKCYQESLSHGK	3xHexNAc [N2; S4; S8]; 1xOxidation [M6]; 1xCarbamidomethyl [C12]	1	1	1	A0A0H3NIH1	2	3052.36	2.76709	High
High	LNIDQNPGTAPKYGIR	3xHexNAc [N2; N6; R16]	1	1	1	A0A0H3NUC4	1	2366.17	2.65792	High
High	EAMLLLLDQMQGQNVSSGSRLMDCELIIR	3xHexNAc [N14; R20; R29]; 1xOxidation [M22]; 1xCarbamidomethyl [C24]	1	1	1	A0A0H3NV19	1	3945.88	2.7235	High
High	NLLSRTMNLGTVSEERRSVESYK	3xHexNAc [N1; R5; N8]	1	1	1	A0A0H3NLH5	3	3278.61	3.17631	High
High	DMVFITVSTGVGGGVVCDGKLLTGK	2xHexNAc [T9; T23]; 1xCarbamidomethyl [C17]	1	1	1	A0A0H3NSF7	1	2916.46	2.38346	High
High	DIPVVMLTARGEEEDRVR	2xHexNAc [T8; R18]; 1xOxidation [M6]	1	1	1	A0A0H3NDH6	2	2507.23	2.32554	High
High	AEDLILTTQPDLVLLDIMLPGKDGMTICR	2xHexNAc [T7; T8]; 1xOxidation [M18]; 1xCarbamidomethyl [C28]	1	1	1	A0A0H3NBE1	1	3663.84	3.21342	High
High	SQMITLKRNQTLDECLDVIIESAHSRFPVISEDK	2xHexNAc [T5; S31]; 1xCarbamidomethyl [C15]	1	1	1	A0A0H3NAP1	3	4379.17	2.75489	High
High	MVVTLIHPIAMDDGLRFAIR	2xHexNAc [T4; R20]	1	1	1	A0A0G2PMS1	1	2674.39	3.21592	High
High	MVVTLIHPIAMDDGLR	2xHexNAc [T4; R16]; 2xOxidation [M1; M11]	1	1	1	A0A0G2PMS1	0	2219.09	3.02569	High
High	MQTPHILIVEDELVTR	2xHexNAc [T3; T15]; 1xAcetyl [N-Term]	1	1	1	A0A0H3NLH5	0	2342.18	2.88747	High
High	MIFGLKNIPVELNVLQNDDEATPTRMIGQK	2xHexNAc [T22; R25]; 2xOxidation [M1; M26]	1	1	1	A0A0H3NAK6	2	3822.91	2.57329	High
High	VGEEVEIVGIKETQKSTCTGVEMFR	2xHexNAc [T13; T17]; 1xOxidation [M23]; 1xCarbamidomethyl [C18]	1	1	1	A0A0G2PMS1	2	3248.55	2.79166	High
High	NRDAALGYAEALTR	2xHexNAc [T13; R14]	1	1	1	A0A0H3NF44	1	1926.94	2.39384	High
High	EQANVALMFLTGRDNEVDK	2xHexNAc [T11; R13]	1	1	1	A0A0H3NLH5	1	2556.21	2.92028	High
High	VLNNEIILVTCGSAFK	2xHexNAc [T10; S13]; 1xCarbamidomethyl [C11]	1	1	1	A0A0H3NMG4	0	2184.11	2.21307	High
High	VGCVEAIASGRGMAAAARDDLAGCDAK	2xHexNAc [S9; R18]; 1xOxidation [M13]; 2xCarbamidomethyl [C3; C24]	1	1	1	A0A0H3NSF7	2	3114.41	2.65807	High
High	WILDHVEGSRER	2xHexNAc [S9; R12]	1	1	1	A0A0H3NI82	1	1902.92	2.30893	High
High	QTMKIEDLSARGDALQAMVEK	2xHexNAc [S9; R11]; 1xOxidation [M3]	1	1	1	A0A0H3NVB6	2	2756.33	2.85744	High
High	TEFYKLLSRHELDANDFKE	2xHexNAc [S8; R9]	1	1	1	A0A0H3NED3	3	2761.32	2.95905	High
High	EILIASFAGVR	2xHexNAc [S6; R11]	1	1	1	A0A0H3NPB1	0	1581.84	1.90249	High
High	FPVISEDKDHIEGILMAKDLLPFMR	2xHexNAc [S5; R25]; 1xOxidation [M24]	1	1	1	A0A0H3NAP1	2	3336.67	3.61742	High
High	DVALSREDAQFITWEHPLIR	2xHexNAc [S5; R20]	1	1	1	A0A0H3N7V6	1	2802.39	2.85685	High
High	GVSFQEIAIDGDAVKR	2xHexNAc [S3; R16]	1	1	1	A0A0H3NJ23	1	2111.05	2.69678	High
High	MISDIRKDAEVRMEK	2xHexNAc [S3; R12]; 2xOxidation [M1; M13]	1	1	1	A0A0H3N9C5	3	2259.08	2.4433	High
High	ESFHLMVLDLMLPGEDGLSICRR	2xHexNAc [S2; S19]; 1xCarbamidomethyl [C21]	1	1	1	A0A0H3NGY1	1	3094.49	2.92368	High
High	AAAWFAEEDTGAQVLLCSEIGSEGR	2xHexNAc [S18; R25]; 1xCarbamidomethyl [C17]	1	1	1	A0A0H3N7V6	0	3073.39	2.40435	High
High	VEVETPEENTGDVIGDLSRRRGMLK	2xHexNAc [S18; R21]	1	1	1	A0A0H3NMG4	3	3206.58	3.72682	High
High	VGEEVEIVGIKETQKSTCTGVEMFRK	2xHexNAc [S16; R25]; 1xCarbamidomethyl [C18]	1	1	1	A0A0G2PMS1	3	3360.65	3.13107	High
High	TIIMPVDVFEMELSDKAIR	2xHexNAc [S14; R19]; 1xOxidation [M11]	1	1	1	A0A0H3N9C9	1	2629.3	2.88619	High
High	QIEWGTKLFCFNSWGLTKEPFSGMYR	2xHexNAc [S13; S22]; 1xCarbamidomethyl [C10]	1	1	1	A0A0H3NKX9	2	3588.68	2.69613	High
High	VAIGGILAGFVVSWLYGR	2xHexNAc [S13; R18]	1	1	1	A0A0H3NPB1	0	2284.22	2.31516	High
High	IGVLGLNGAGKSTLLRIMAGLDKDIEGEARPQPGIK	2xHexNAc [S12; R30]; 1xOxidation [M18]	1	1	1	A0A0H3NWH8	3	4110.21	2.61379	High
High	VEILPMMYLALSYDHRLIDGR	2xHexNAc [S12; R21]; 2xOxidation [M6; M7]	1	1	1	A0A0H3NAU2	1	2943.45	2.44141	High
High	MPFTLGQRWISDTESELGLGTVVAMDAR	2xHexNAc [S11; S15]; 1xOxidation [M25]; 1xAcetyl [N-Term]	1	1	1	A0A0H3N7V6	1	3544.68	3.61556	High
High	EKLTPTYLGESIAVPHGTVEAKDR	2xHexNAc [S11; R24]	1	1	1	A0A0H3NMW9	2	3017.53	2.39645	High
High	SVDTPVIGLKDLMVQHEERIR	2xHexNAc [S1; R21]	1	1	1	A0A0H3N9N5	2	2841.47	2.65802	High
High	SGPLAGYPVVDLGVR	2xHexNAc [S1; R15]	1	1	1	A0A0H3NMG4	0	1905.98	3.13086	High
High	SGIVVDPHYIAR	2xHexNAc [S1; R12]	1	1	1	A0A0H3NV19	0	1732.88	2.65889	High
High	LNIAPDDFRFAQNMLYSVAK	2xHexNAc [R9; S17]; 1xOxidation [M14]	1	1	1	A0A0H3NVB6	1	2735.32	2.54429	High
High	MLDVLDIPRAMLPQVR	2xHexNAc [R9; R16]	1	1	1	A0A0H3NI82	1	2273.19	2.13721	High
High	LNIAPDDFRFAQNMLYSVAK	2xHexNAc [R9; N13]	1	1	1	A0A0H3NVB6	1	2719.33	2.78534	High
High	DKLMNLARGREYSAMER	2xHexNAc [R8; R10]; 1xOxidation [M4]	1	1	2	A0A0H3NGY1	3	2462.16	2.67303	High
High	RAEAWARLVKDLPESFYAQAATEITLADAPK	2xHexNAc [R7; S15]	1	1	1	A0A0H3NSL9	3	3837.95	2.33017	High
High	VVAEIERDMALDVPMMRLVQGDVGSGK	2xHexNAc [R7; R17]	1	1	1	A0A0H3NN06	2	3321.64	2.6673	High
High	MPYSGLRGQRTNLIPHQLNIAHDVGR	2xHexNAc [R7; R10]; 1xOxidation [M1]	1	1	1	A0A0H3N7V6	2	3365.7	2.42848	High
High	NGLLLARELREQANVALMFLTGRDNEVDK	2xHexNAc [R7; N25]; 1xOxidation [M18]	1	1	1	A0A0H3NLH5	3	3707.89	2.91699	High
High	GEAEQARVAVRNVRR	2xHexNAc [R7; N12]	1	1	1	A0A0H3N9C5	3	2117.11	2.31011	High
High	EEIKEVRAGDIAAAIGLKDVTTGDTLCDPENPIILER	2xHexNAc [R7; N/R]; 1xCarbamidomethyl [C27]	1	1	2	A0A0H3NMG4	3	4428.23	2.95758	High
High	SNRQARHILGLDYR	2xHexNAc [R6; R14]	1	1	1	A0A0H3NBF9	2	2105.07	2.62695	High
High	LNLGTREMFREDEPMPLTSGEFAVLKALVSHPR	2xHexNAc [R6; R/N]	1	1	2	A0A0H3NGY1	3	4147.08	2.96538	High
High	VSQSTRSRVEQAALEVGYFPQSMGRNVK	2xHexNAc [R6; N26]	1	1	1	A0A0H3NV19	3	3530.75	3.01395	High
High	MWILRKIIHPMGEIDAMEFLINKLAMTK	2xHexNAc [R5; T27]; 1xOxidation [M26]	1	1	1	A0A0H3NJK0	3	3764.95	2.39324	High
High	VADYRDNMAKQTQINLLSSMAI	2xHexNAc [R5; S18]	1	1	1	A0A0H3NAK6	2	2888.4	3.90548	High
High	GRVGRGAVASHCVLLYKSPLSK	2xHexNAc [R5; S10]; 1xCarbamidomethyl [C12]	1	1	1	A0A0H3NN06	3	2761.47	2.9146	High
High	VLQERKVRPLGSNRDIDIDVR	2xHexNAc [R5; R8]	1	1	1	A0A0H3NED3	3	2884.55	2.63811	High
High	EAMTRDIPVVMLTARGEEEDRVR	2xHexNAc [R5; R15]	1	1	1	A0A0H3NDH6	3	3079.5	2.36685	High
High	QSAQRHKPFVRAFSTDAMK	2xHexNAc [R5; R11]; 1xOxidation [M18]	1	1	1	A0A0H3NED3	2	2627.29	2.44041	High
High	EPLSRDKLMNLARGR	2xHexNAc [R5; R/N]; 1xOxidation [M9]	1	1	2	A0A0H3NGY1	3	2178.12	2.94744	High
High	QSGGRGQYGHVVIDMYPLEPGSNPK	2xHexNAc [R5; N23]; 1xOxidation [M15]	1	1	1	A0A0H3NMG4	1	3108.46	2.51665	High
High	MWILRKIIHPMGEIDAMEFLINK	2xHexNAc [R5; N22]; 2xOxidation [M11; M17]	1	1	1	A0A0H3NJK0	2	3236.64	3.11212	High
High	ISNQRKVVTEGDTSSVVNNPTGR	2xHexNAc [R5; N19]	1	1	1	A0A0H3NBF9	2	2864.42	1.96981	High
High	QYFIRKKEASSGSFDNHLAHSAGLIK	2xHexNAc [R5; N16]	1	1	1	A0A0H3NAK6	3	3310.67	2.81706	High
High	EKFERTKPHVNVGTIGHVDHGK	2xHexNAc [R5; N11]	1	1	1	A0A0G2PMS1	2	2891.46	3.41827	High
High	EPLSRDKLMNLAR	2xHexNAc [R5; N10]	1	1	1	A0A0H3NGY1	2	1949	2.16385	High
High	EGIRAAVFHEGMSIIERDR	2xHexNAc [R4; R17]; 1xOxidation [M12]	1	1	1	A0A0H3N7V6	2	2608.27	2.61697	High
High	EGLFQAAEGGTLFLDEIGDMPAPLQVKLLRVLQERK	2xHexNAc [R35; T/R]	1	1	2	A0A0H3NED3	3	4388.31	2.78513	High
High	AKPVLLEPIMKVEVETPEENTGDVIGDLSRRR	2xHexNAc [R32; S/R]; 1xOxidation [M10]	1	1	2	A0A0H3NMG4	3	4013.07	2.9963	High
High	IVRGEAEQARVAVR	2xHexNAc [R3; R10]	1	1	1	A0A0H3N9C5	2	1960.05	2.48544	High
High	MNRIVFVEDDAEVGSLIAAYLAK	2xHexNAc [R3; N/S]; 1xAcetyl [N-Term]	1	1	2	A0A0H3NBE1	1	2972.48	2.38677	High
High	FHAGQEVLLTGWGVGENHWGGLAERARVK	2xHexNAc [R27; R/T]	1	1	2	A0A0H3NSL9	2	3580.79	2.70035	High
High	EERIARAATAEVAIVAIQKMEER	2xHexNAc [R23; T/R]	1	1	2	A0A0H3NPB1	3	2990.55	2.72718	High
High	LPYEFQGNMVDMAAKGGMDNTARDALSLNIR	2xHexNAc [R23; N29]; 2xOxidation [M12; M18]	1	1	1	A0A0H3NVB6	2	3836.78	2.81177	High
High	ALRQTHQTPVIMLTARGSELDR	2xHexNAc [R22; S/R]; 1xOxidation [M12]	1	1	2	A0A0H3NK16	2	2915.49	2.69758	High
High	MRLLPGMVMLMLVLVIAGSAR	2xHexNAc [R21; S/R]; 1xOxidation [M]; 1xAcetyl [N-Term]	1	1	3	A0A0H3NF44	1	2735.46	3.40259	High
High	LVGPMITYLLPLLIGYTGGRLVGGER	2xHexNAc [R20; R26]; 1xOxidation [M5]	1	1	1	A0A0H3NMW9	1	3180.72	3.66225	High
High	LVFSKPQDRLFAGQIDRMDRFALR	2xHexNAc [R20; R24]; 1xOxidation [M18]	1	1	1	A0A0H3N7V6	3	3301.7	2.84852	High
High	NPDSRIAFTCFNKILASTMRTR	2xHexNAc [R20; R22]; 1xCarbamidomethyl [C10]	1	1	2	A0A0H3NKX9	3	3005.48	2.50742	High
High	ERISLGVKQLAEDPFNNWVALNK	2xHexNAc [R2; S4]	1	1	1	A0A0H3NA75	2	3047.57	2.55017	High
High	DRPMAVDGKVEILPMMYLALSYDHRLIDGRESVGFLVTIK	2xHexNAc [R2; R25]; 1xOxidation [M]	1	1	2	A0A0H3NAU2	3	4970.54	2.68616	High
High	MRLLPGMVMLMLVLVIAGSARATTDVMPFK	2xHexNAc [R2; R21]; 2xOxidation [M11; M27]	1	1	1	A0A0H3NF44	2	3699.93	2.88883	High
High	DQAMIPEVQRIARHIHERYPQQAQALIER	2xHexNAc [R18; R29]	1	1	1	A0A0H3NN06	3	3902.99	2.39415	High
High	VVAEIERDMALDVPMMRLVQGDVGSGK	2xHexNAc [R17; S25]; 1xOxidation [M15]	1	1	1	A0A0H3NN06	2	3337.63	2.57736	High
High	VVTEGDTSSVVNNPTGRKRR	2xHexNAc [R17; R19]	1	1	1	A0A0H3NBF9	3	2578.31	2.19222	High
High	GVNYDGLDRSVDVAISRLR	2xHexNAc [R17; R19]	1	1	1	A0A0H3NBE1	2	2511.27	2.36794	High
High	MVVTLIHPIAMDDGLRFAIREGGRTVGAGVVAK	2xHexNAc [R16; R20]	1	1	1	A0A0G2PMS1	3	3856.05	2.36521	High
High	LTPFDRAIDMHISNLRR	2xHexNAc [R16; R17]; 1xOxidation [M10]	1	1	1	A0A0H3NK16	2	2477.25	2.84091	High
High	ALDPQAQPLNEEEMARLALGLR	2xHexNAc [R16; N/R]; 1xOxidation [M14]	1	1	2	A0A0H3NF44	1	2857.42	2.41635	High
High	APAVEPAAQPALGARGEKRVPMTR	2xHexNAc [R15; R19]; 1xOxidation [M22]	1	1	2	A0A0H3NAU2	3	2895.5	2.64241	High
High	APAVEPAAQPALGARGEKRVPMTR	2xHexNAc [R15; R19]	1	1	1	A0A0H3NAU2	3	2879.5	2.37024	High
High	EPVTEEEKLFVAVCRGEREPVTDAER	2xHexNAc [R15; R18]; 1xCarbamidomethyl [C14]	1	1	1	A0A0H3NUA0	3	3451.65	3.49707	High
High	LFAGQIDRMDRFALRYR	2xHexNAc [R15; R17]	1	1	2	A0A0H3N7V6	3	2534.28	3.05305	High
High	MVQTVRGTGYRFSTRF	2xHexNAc [R15; R/S]; 1xOxidation [M1]	1	1	2	A0A0H3NDH6	3	2328.13	2.87986	High
High	QTGNAEFKVADLLRDQAMIPEVQR	2xHexNAc [R14; R24]	1	1	2	A0A0H3NN06	2	3135.56	2.81684	High
High	RNETNELFIPPGPRLGDK	2xHexNAc [R14; R/T]	1	1	3	A0A0H3NWH8	2	2459.24	2.61767	High
High	HGDFTIKEAQLLERHGHAFNDLDLGK	2xHexNAc [R14; N20]	1	1	1	A0A0H3NUA0	2	3367.66	2.34927	High
High	LMIQEMEDTLVEVRSNSAR	2xHexNAc [R14; N16]	1	1	1	A0A0H3NLN5	1	2627.25	2.47619	High
High	QLDSGKLDEAMARFESFER	2xHexNAc [R13; R19]; 1xOxidation [M11]	1	1	1	A0A0H3NLN5	2	2651.21	2.55017	High
High	READEKLSGELSRLEALR	2xHexNAc [R13; R18]	1	1	1	A0A0H3N7V6	3	2478.27	2.48802	High
High	QQVLESLNQAGWRLDALRLIVVTHQ	2xHexNAc [R13; R18]	1	1	1	A0A0H3N7V6	2	3293.75	3.32838	High
High	EQMALLKAMAERTK	2xHexNAc [R12; T13]; 1xOxidation [M9]	1	1	1	A0A0H3NBW6	2	2042.01	2.28166	High
High	DLPKAMARGEFREDLYYR	2xHexNAc [R12; R18]; 1xOxidation [M6]	1	1	1	A0A0H3NED3	3	2652.26	2.14772	High
High	DLPKAMARGEFREDLYYR	2xHexNAc [R12; R18]	1	1	1	A0A0H3NED3	3	2636.27	3.07899	High
High	MANDIITQLQARNETLTQAIAR	2xHexNAc [R12; N/R]; 1xOxidation [M1]	1	1	2	A0A0H3NVB6	1	2893.46	2.07222	High
High	DINNVLSLSKRELERMINDVMAQQR	2xHexNAc [R11; R15]; 1xOxidation [M16]	1	1	1	A0A0H3NVB6	3	3394.69	2.64935	High
High	EALKALVEPLRAEAR	2xHexNAc [R11; R15]	1	1	1	A0A0H3NSF7	2	2072.12	2.15577	High
High	AFLPGSLVDVRPVRDTLHLEGK	2xHexNAc [R11; R14]	1	1	1	A0A0H3NA75	1	2825.5	2.59124	High
High	ELVARIKAVMRR	2xHexNAc [R11; R12]; 1xOxidation [M10]	1	1	1	A0A0H3NDH6	3	1864.03	2.58039	High
High	ADIVLKKCYRTDPK	2xHexNAc [R10; T11]; 1xCarbamidomethyl [C8]	1	1	1	A0A0H3NKX9	3	2113.08	1.96074	High
High	EVQEISPNLRYVIDELDQICQRDR	2xHexNAc [R10; R22]; 1xCarbamidomethyl [C20]	1	1	1	A0A0H3NCY7	2	3394.64	2.60738	High
High	TAVVVPESKRVDRMLK	2xHexNAc [R10; R13]; 1xOxidation [M14]	1	1	1	A0A0H3NAP1	3	2250.2	2.47403	High
High	AGLALGGGSRALSVLKSFGNGAK	2xHexNAc [R10; N20]	1	1	2	A0A0H3NVB6	2	2537.36	3.42107	High
High	EIYSKNPDSRIAFTCFNK	2xHexNAc [R10; N17]; 1xCarbamidomethyl [C15]	1	1	1	A0A0H3NKX9	2	2596.22	2.4038	High
High	RGMLKGQESEVTGVK	2xHexNAc [R1; S9]; 1xOxidation [M3]	1	1	1	A0A0H3NMG4	2	2041.01	2.49644	High
High	RLLAEHNLEASAIK	2xHexNAc [R1; S/N]	1	1	2	A0A0H3NAU2	1	1971.04	2.73132	High
High	RRVYDLMQEGKSR	2xHexNAc [R1; R2]	1	1	1	A0A0H3NF44	3	2044.01	2.70095	High
High	RLRSQSNPMPIIMVTAKGEEVDR	2xHexNAc [R1; N7]	1	1	1	A0A0H3NGY1	3	3033.53	1.93245	High
High	RVRIRQDVLADAIPAAGPR	2xHexNAc [R]	1	1	2	A0A0H3NF44	3	2480.36	2.40504	High
High	VLTGGVDANALHRPKRFFGAAR	2xHexNAc [N9; R13]	1	1	1	A0A0H3NJK0	2	2759.46	3.35901	High
High	IVQMHANKREEIKEVR	2xHexNAc [N7; R9]; 1xOxidation [M4]	1	1	1	A0A0H3NMG4	3	2402.23	2.85444	High
High	EFNVEANVGKPQVAYREAIR	2xHexNAc [N7; R16]	1	1	1	A0A0H3NMG4	1	2696.35	2.32147	High
High	MLAFLNQVRKPTLDLPLDVRR	2xHexNAc [N6; R9]	1	1	1	A0A0H3NJ88	2	2901.59	2.92218	High
High	AVQLNGDFISLSTADFELLWELATHAGQIMDRDALLKTLR	2xHexNAc [N5; R32]; 1xOxidation [M30]	1	1	1	A0A0H3NBE1	2	4894.48	2.97681	High
High	TDPKNLMFSHALGMGLYEEPVLRWLK	2xHexNAc [N5; R23]	1	1	1	A0A0H3NKX9	2	3451.73	3.23563	High
High	ALMNPDKVSQSTRSR	2xHexNAc [N4; R13]	1	1	1	A0A0H3NV19	2	2096.03	1.9997	High
High	MNLTELKNTPVSELITLGESMGLENLAR	2xHexNAc [N25; R28]; 1xOxidation [M1]	1	1	1	A0A0H3NJK0	1	3495.74	2.32397	High
High	MNRIVFVEDDAEVGSLIAAYLAKHDIDVIVEPR	2xHexNAc [N2; R3]	1	1	1	A0A0H3NBE1	2	4104.08	3.99198	High
High	LLEAKNSTAMLTTFNEVNMKPIMDLRK	2xHexNAc [N18; R26]; 1xOxidation [M23]	1	1	1	A0A0H3NAU2	2	3530.78	2.93474	High
High	NTPVSELITLGESMGLENLARMR	2xHexNAc [N18; R21]; 1xOxidation [M22]	1	1	1	A0A0H3NJK0	1	2953.45	3.47584	High
High	NSTAMLTTFNEVNMKPIMDLRK	2xHexNAc [N13; R21]	1	1	1	A0A0H3NAU2	1	2960.44	3.03241	High
High	GDALQAMVEKFNLGAMFGDAQTR	2xHexNAc [N12; R23]; 2xOxidation [M7; M16]	1	1	1	A0A0H3NVB6	1	2908.33	2.65128	High
High	QLQYTVRVSEPNPGLANLLLEQFGGPQGELAAACR	2xHexNAc [N12; N17]; 1xCarbamidomethyl [C34]	1	1	1	A0A0H3NBW6	1	4203.1	3.32683	High
High	ALDPQAQPLNEEEMAR	2xHexNAc [N10; R16]	1	1	1	A0A0H3NF44	0	2218.02	2.55787	High
High	NISAKDILIAQDASRK	2xHexNAc [N1; R15]	1	1	1	A0A0H3NIH1	2	2149.13	3.02228	High
High	NGMKAYELLEQLR	2xHexNAc [N1; R13]; 1xOxidation [M3]	1	1	1	A0A0H3N9N5	1	1986.97	2.68288	High
High	NPDSRIAFTCFNKILASTMR	2xHexNAc [N1; N12]; 1xOxidation [M19]; 1xCarbamidomethyl [C10]	1	1	1	A0A0H3NKX9	2	2764.33	2.34497	High
High	SDPTVDPLTGAELGCGEPKEDK	1xHexNAc [T9]; 1xCarbamidomethyl [C15]	1	1	1	A0A0H3NBW6	1	2518.15	2.65757	High
High	STCTGVEMFRKLLDEGR	1xHexNAc [T4]; 1xCarbamidomethyl [C3]	1	1	1	A0A0G2PMS1	2	2202.05	1.93789	High
High	MYKTIIMPVDVFEMELSDKAIR	1xHexNAc [T4]; 1xAcetyl [N-Term]	1	1	1	A0A0H3N9C9	2	2874.43	2.80858	High
High	LLTGKGGLAGHLGHTLADPHGPVCGCGRVGCVEAIASGR	1xHexNAc [T3]; 3xCarbamidomethyl [C24; C26; C31]	1	1	1	A0A0H3NSF7	2	4111.04	2.33208	High
High	LLTRESFHLMVLDLMLPGEDGLSICRR	1xHexNAc [T3]; 1xOxidation [M]; 1xCarbamidomethyl [C25]	1	1	2	A0A0H3NGY1	2	3390.72	2.75813	High
High	ETQKSTCTGVEMFRKLLDEGR	1xHexNAc [T2]; 1xCarbamidomethyl [C7]	1	1	1	A0A0G2PMS1	3	2688.3	2.09932	High
High	RTADICEQLK	1xHexNAc [T2]; 1xCarbamidomethyl [C6]	1	1	1	A0A0H3NI82	1	1436.7	1.95618	High
High	EVRAGDIAAAIGLKDVTTGDTLCDPENPIILER	1xHexNAc [T17]; 1xCarbamidomethyl [C23]	1	1	1	A0A0H3NMG4	2	3725.89	4.39373	High
High	KGIHPNYVEITATCSCGNVIK	1xHexNAc [T13]; 2xCarbamidomethyl [C14; C16]	1	1	1	A0A0H3NI90	1	2564.25	3.039	High
High	QCKSNPWQQFAETHNK	1xHexNAc [T13]; 1xCarbamidomethyl [C2]	1	1	1	A0A0H3NA75	1	2206	2.37658	High
High	TKSDPTVDPLTGAELGCGEPK	1xHexNAc [T11]; 1xCarbamidomethyl [C17]	1	1	1	A0A0H3NBW6	1	2375.13	2.70265	High
High	LGLGMIADGTPVFGLTGWAGTFAALDAAAIGCICLMAMVAVMEER	1xHexNAc [T10]; 2xOxidation [M38; M42]; 2xCarbamidomethyl [C32; C34]	1	1	1	A0A0H3NJ88	0	4863.32	2.7495	High
High	VGRGAVASHCVLLYK	1xHexNAc [S8]; 1xCarbamidomethyl [C10]	1	1	1	A0A0H3NN06	1	1832.97	1.96177	High
High	LPRSEFRAMLHFCENPGK	1xHexNAc [S4]; 1xOxidation [M9]; 1xCarbamidomethyl [C13]	1	1	1	A0A0H3NLH5	2	2408.15	2.5444	High
High	AVKSENGLLTTIACGPSGEVNYALEGAVFMAGASIQWLR	1xHexNAc [S34]; 1xOxidation [M30]; 1xCarbamidomethyl [C14]	1	1	1	A0A0H3NI82	1	4300.13	2.86441	High
High	MISDIRKDAEVRMEK	1xHexNAc [S3]; 1xAcetyl [N-Term]	1	1	1	A0A0H3N9C5	3	2066.03	2.17443	High
High	QLLEQPLPPTAVFCHSDVMALGALSWAK	1xHexNAc [S25]; 1xOxidation [M19]; 1xCarbamidomethyl [C14]	1	1	1	A0A0H3NV19	0	3298.65	2.51814	High
High	LFVAVCRGEREPVTDAERVWSK	1xHexNAc [S21]; 1xCarbamidomethyl [C6]	1	1	1	A0A0H3NUA0	3	2807.41	3.12808	High
High	LPRSEFRAMLHFCENPGKIQSR	1xHexNAc [S21]; 1xCarbamidomethyl [C13]	1	1	1	A0A0H3NLH5	3	2876.43	3.15815	High
High	KNDSIMTSVDKCYQESLSHGK	1xHexNAc [S18]; 1xOxidation [M6]; 1xCarbamidomethyl [C12]	1	1	1	A0A0H3NIH1	2	2646.2	2.70534	High
High	MYKTIIMPVDVFEMELSDK	1xHexNAc [S17]; 1xOxidation [M]; 1xAcetyl [N-Term]	1	1	2	A0A0H3N9C9	1	2550.21	2.41498	High
High	SVANAEQMDRLLTRESFHLMVLDLMLPGEDGLSICR	1xHexNAc [S16]; 1xCarbamidomethyl [C35]	1	1	1	A0A0H3NGY1	2	4320.11	2.89574	High
High	KIIVACDAGMGSSAMGAGVLRKK	1xHexNAc [S12]; 2xOxidation [M10; M15]; 1xCarbamidomethyl [C6]	1	1	1	A0A0H3NMW9	3	2555.3	2.52185	High
High	IIVACDAGMGSSAMGAGVLR	1xHexNAc [S12]; 1xOxidation [M]; 1xCarbamidomethyl [C5]	1	1	2	A0A0H3NMW9	0	2155.02	3.48178	High
High	KIIVACDAGMGSSAMGAGVLR	1xHexNAc [S12]; 1xCarbamidomethyl [C6]	1	1	1	A0A0H3NMW9	1	2267.12	2.29151	High
High	QGLKVPDDLSIIGFDNIALAEFCDPPLTTVAQPR	1xHexNAc [S10]; 1xCarbamidomethyl [C23]	1	1	1	A0A0H3NV19	1	3913.99	4.23372	High
High	GAVASHCVLLYKSPLSK	1xHexNAc [S]; 1xCarbamidomethyl [C7]	1	1	2	A0A0H3NN06	1	2033.07	2.22687	High
High	IIVACDAGMGSSAMGAGVLR	1xHexNAc [S]; 1xCarbamidomethyl [C5]	1	1	2	A0A0H3NMW9	0	2139.02	2.279	High
High	LEAMSTIQNIIDKKNDSIMTSVDKCYQESLSHGK	1xHexNAc [S]; 1xCarbamidomethyl [C25]	1	1	2	A0A0H3NIH1	3	4086.97	2.74503	High
High	NDSIMTSVDKCYQESLSHGK	1xHexNAc [S]; 1xCarbamidomethyl [C11]	1	1	2	A0A0H3NIH1	1	2502.11	2.50651	High
High	ARQQALMLRHQAASSSRDVR	1xHexNAc [R9]; 1xOxidation [M7]	1	1	1	A0A0H3NLN5	3	2500.28	2.44806	High
High	LNIAPDDFRFAQNMLYSVAK	1xHexNAc [R9]; 1xOxidation [M14]	1	1	1	A0A0H3NVB6	1	2532.24	2.5236	High
High	VLAYGEAKRGKYGAEMIHPEYR	1xHexNAc [R9]	1	1	1	A0A0H3NN06	3	2741.37	2.53014	High
High	AYELLEQLRAGSTDQAVR	1xHexNAc [R9]	1	1	1	A0A0H3N9N5	1	2223.13	2.16036	High
High	VSGIMGARKSPEDR	1xHexNAc [R8]; 1xOxidation [M5]	1	1	1	A0A0H3N7V6	2	1721.85	2.30057	High
High	LMNLARGREYSAMERSIDVQISR	1xHexNAc [R8]; 1xOxidation [M13]	1	1	1	A0A0H3NGY1	3	2914.45	2.76895	High
High	KQTYILCRPLSNEDVK	1xHexNAc [R8]; 1xCarbamidomethyl [C7]	1	1	1	A0A0H3NKX9	1	2167.11	2.66129	High
High	EPVTDAERVWSKYMTR	1xHexNAc [R8]	1	1	1	A0A0H3NUA0	2	2171.04	2.06661	High
High	VIEVSNLRKSYGDR	1xHexNAc [R8]	1	1	1	A0A0H3NWH8	2	1838.96	2.59717	High
High	DLPKAMARGEFREDLYYR	1xHexNAc [R8]	1	1	1	A0A0H3NED3	3	2433.19	2.71831	High
High	AKIIYERLINLTDDPGVKDTLSFLMTR	1xHexNAc [R7]; 1xOxidation [M25]	1	1	1	A0A0H3NBW6	3	3341.77	2.29898	High
High	MAKEFGRPQRVAQEMQK	1xHexNAc [R7]; 1xAcetyl [N-Term]	1	1	1	A0A0H3NI71	2	2279.13	2.33776	High
High	MAKEFGRPQRVAQEMQK	1xHexNAc [R7]	1	1	1	A0A0H3NI71	2	2237.12	2.32052	High
High	DLTKIVRGEAEQARVAVR	1xHexNAc [R7]	1	1	1	A0A0H3N9C5	3	2214.22	3.00655	High
High	KLLDEGRAGENVGVLLR	1xHexNAc [R7]	1	1	1	A0A0G2PMS1	2	2042.12	2.17912	High
High	EAQLLERHGHAFNDLDLGK	1xHexNAc [R7]	1	1	1	A0A0H3NUA0	1	2366.17	3.06661	High
High	DEFAESRPLEKQLWAGAIDTVGDK	1xHexNAc [R7]	1	1	1	A0A0H3NSL9	1	2878.41	2.93477	High
High	DIMIPRSQMITLK	1xHexNAc [R6]; 1xOxidation [M3]	1	1	1	A0A0H3NAP1	1	1764.92	2.16136	High
High	LVGGERGGVVGAITTMGVIVGADMPMFLGSMIAGPLGGYCIK	1xHexNAc [R6]; 1xOxidation [M16]; 1xCarbamidomethyl [C40]	1	1	1	A0A0H3NMW9	1	4371.19	3.39652	High
High	EREGIRAAVFHEGMSIIER	1xHexNAc [R6]; 1xOxidation [M14]	1	1	1	A0A0H3N7V6	2	2419.2	2.0149	High
High	NAIVTRSPLMLRLLEQAR	1xHexNAc [R6]; 1xOxidation [M10]	1	1	1	A0A0H3NED3	2	2300.28	2.14538	High
High	FFGAARNVEEGGSLTIIATALIDTGSK	1xHexNAc [R6]	1	1	1	A0A0H3NJK0	1	2941.52	3.0886	High
High	EDPSFRVWTDEESNQTIIAGMGELHLDIIVDR	1xHexNAc [R6]	1	1	1	A0A0H3NMG4	1	3888.86	2.85515	High
High	RELERMINDVMAQQR	1xHexNAc [R5]; 2xOxidation [M6; M11]	1	1	1	A0A0H3NVB6	2	2124.02	3.67188	High
High	MWILRKIIHPMGEIDAMEFLINK	1xHexNAc [R5]; 2xOxidation [M11; M17]	1	1	1	A0A0H3NJK0	2	3033.56	2.76837	High
High	KAVKRAMAWEEHDK	1xHexNAc [R5]; 1xOxidation [M7]	1	1	1	A0A0H3NI82	3	1917.95	2.10632	High
High	LRMERGNGSTEDLTAR	1xHexNAc [R5]; 1xOxidation [M3]	1	1	1	A0A0H3NJK0	2	2024.97	2.7402	High
High	LSETRARQQALMLR	1xHexNAc [R5]; 1xOxidation [M12]	1	1	1	A0A0H3NLN5	2	1892	2.61395	High
High	EAMTRDIPVVMLTARGEEEDRVR	1xHexNAc [R5]; 1xOxidation [M11]	1	1	1	A0A0H3NDH6	3	2892.42	2.3012	High
High	DLEIRGPGELLGTR	1xHexNAc [R5]	1	1	1	A0A0H3NN06	1	1728.91	1.9911	High
High	ALLERYLTEQGFQVRSVANAEQMDRLLTR	1xHexNAc [R5]	1	1	1	A0A0H3NGY1	3	3610.86	2.83734	High
High	RFNLRFALFDDER	1xHexNAc [R5]	1	1	1	A0A0H3N7V6	2	1901.95	2.01435	High
High	DPLRRFEDIPKNHK	1xHexNAc [R5]	1	1	1	A0A0H3NKX9	3	1968.03	2.04799	High
High	RELERMINDVMAQQRR	1xHexNAc [R5]	1	1	2	A0A0H3NVB6	3	2248.13	3.48253	High
High	EEAIRFAGEQLVK	1xHexNAc [R5]	1	1	1	A0A0H3NMW9	1	1692.88	1.96941	High
High	LDQKRNNVVVSR	1xHexNAc [R5]	1	1	1	A0A0H3NA75	2	1630.89	2.04794	High
High	EMFREDEPMPLTSGEFAVLKALVSHPREPLSR	1xHexNAc [R4]; 1xOxidation [M2]	1	1	1	A0A0H3NGY1	3	3887.93	3.73306	High
High	MAGRNRTEFYK	1xHexNAc [R4]	1	1	1	A0A0H3NED3	2	1575.76	2.01006	High
High	LPERKDGHPWFKTLR	1xHexNAc [R4]	1	1	1	A0A0H3NK16	3	2083.11	2.39516	High
High	VGDRVHLSRDPLR	1xHexNAc [R4]	1	1	1	A0A0H3NKX9	2	1722.92	2.37734	High
High	EGIRAAVFHEGMSIIER	1xHexNAc [R4]	1	1	1	A0A0H3N7V6	1	2118.06	2.48434	High
High	LTDQALELLDTCAIAELLPPELAQGMMSLPEALR	1xHexNAc [R34]; 1xOxidation [M]; 1xCarbamidomethyl [C12]	1	1	2	A0A0H3NN06	0	3941.98	2.42179	High
High	VEVLSSGADDYVTKPFHIEEVMARMQALMR	1xHexNAc [R30]; 1xOxidation [M22]	1	1	1	E1WFA1	1	3641.76	2.48437	High
High	GMAAAARDDLAGCDAKTLFIRAGEGHQQAR	1xHexNAc [R30]; 1xCarbamidomethyl [C13]	1	1	1	A0A0H3NSF7	3	3360.62	3.16131	High
High	DQRLAQEASAEAARR	1xHexNAc [R3]	1	1	1	A0A0H3NWH8	2	1874.93	2.2262	High
High	KNRAISLSVR	1xHexNAc [R3]	1	1	1	A0A0H3NA75	2	1346.78	1.95674	High
High	LTREDVEK	1xHexNAc [R3]	1	1	1	A0A0H3NAU2	1	1192.61	2.16888	High
High	VTAVDAKGATVELADGVEGYLRASEASRDR	1xHexNAc [R28]	1	1	1	A0A0H3NA75	3	3309.66	2.306	High
High	RIGCIAGPEDMPLCHYRLQGYVQALRR	1xHexNAc [R26]; 1xOxidation [M11]; 2xCarbamidomethyl [C4; C14]	1	1	1	A0A0H3NV19	3	3448.7	2.61653	High
High	NIHPSKVVNVGDVVEVMVLDIDEERR	1xHexNAc [R25]; 1xOxidation [M17]	1	1	1	A0A0H3NA75	2	3180.62	3.33486	High
High	FPVISEDKDHIEGILMAKDLLPFMR	1xHexNAc [R25]	1	1	1	A0A0H3NAP1	2	3117.6	2.53695	High
High	GEEVDRIVGLEIGADDYIPKPFNPR	1xHexNAc [R25]	1	1	1	A0A0H3NGY1	1	3002.51	2.70853	High
High	RLDEVYALYADPDADFDKLAAEQGR	1xHexNAc [R25]	1	1	1	A0A0H3NWH8	2	3044.45	3.39523	High
High	GITITSAATTAFWSGMAKQYEPHR	1xHexNAc [R24]	1	1	1	A0A0H3NMG4	1	2827.37	2.59025	High
High	NTPVSELITLGESMGLENLARMRK	1xHexNAc [R23]; 1xOxidation [M14]	1	1	2	A0A0H3NJK0	2	2878.46	3.47486	High
High	TDPKNLMFSHALGMGLYEEPVLR	1xHexNAc [R23]	1	1	1	A0A0H3NKX9	1	2821.39	2.58507	High
High	NFQFASNLVMFDLPFNPDLLEQRIGR	1xHexNAc [R23]	1	1	1	A0A0H3N7V6	1	3284.64	2.9108	High
High	IIAEDDDADGEYIKGLIEIEYER	1xHexNAc [R23]	1	1	1	A0A0H3NKX9	1	2872.36	2.39735	High
High	IIAEDDDADGEYIKGLIEIEYERNKK	1xHexNAc [R23]	1	1	1	A0A0H3NKX9	3	3242.6	2.72176	High
High	VTAVDAKGATVELADGVEGYLR	1xHexNAc [R22]	1	1	1	A0A0H3NA75	1	2437.25	3.65882	High
High	KIIVACDAGMGSSAMGAGVLRK	1xHexNAc [R21]; 2xOxidation [M10; M15]; 1xCarbamidomethyl [C6]	1	1	2	A0A0H3NMW9	2	2427.2	2.8399	High
High	FGEAVAAWEMMLKLLPAGDARRAVIER	1xHexNAc [R21]; 2xOxidation [M10; M11]	1	1	1	A0A0H3NF44	3	3235.66	2.59703	High
High	FGEAVAAWEMMLKLLPAGDAR	1xHexNAc [R21]; 2xOxidation [M10; M11]	1	1	1	A0A0H3NF44	1	2511.23	2.05704	High
High	KIIVACDAGMGSSAMGAGVLRK	1xHexNAc [R21]; 1xOxidation [M15]; 1xCarbamidomethyl [C6]	1	1	1	A0A0H3NMW9	2	2411.21	2.40696	High
High	KIIVACDAGMGSSAMGAGVLRKK	1xHexNAc [R21]; 1xOxidation [M10]; 1xCarbamidomethyl [C6]	1	1	1	A0A0H3NMW9	3	2539.3	2.85434	High
High	TQDEEKKREMLSDSFVTLQNR	1xHexNAc [R21]; 1xOxidation [M10]	1	1	1	A0A0H3NIH1	3	2773.33	3.02015	High
High	KQTYILCRPLSNEDVKYDYDR	1xHexNAc [R21]; 1xCarbamidomethyl [C7]	1	1	1	A0A0H3NKX9	2	2879.39	2.891	High
High	EAMTRDIPVVMLTARGEEEDRVR	1xHexNAc [R21]	1	1	1	A0A0H3NDH6	3	2876.42	3.24809	High
High	AGEGHQQARHLVSQSAQVIAR	1xHexNAc [R21]	1	1	1	A0A0H3NSF7	1	2446.25	2.49142	High
High	FNFKGVDQGKRVGELSGGER	1xHexNAc [R20]	1	1	1	A0A0H3NWH8	3	2383.2	2.53539	High
High	MRLLPGMVMLMLVLVIAGSARATTDVMPFK	1xHexNAc [R2]; 3xOxidation [M9; M11; M27]	1	1	1	A0A0H3NF44	2	3512.84	3.05143	High
High	LLPGMVMLMLVLVIAGSARATTDVMPFK	1xHexNAc [R19]; 3xOxidation [M5; M7; M9]	1	1	1	A0A0H3NF44	1	3225.7	3.08349	High
High	VSLGLKQLGEDPWVAIAKR	1xHexNAc [R19]	1	1	1	A0A0H3NA75	2	2283.27	2.83397	High
High	LAKIGLHTVQDLLLHLPLRYEDR	1xHexNAc [R19]	1	1	1	A0A0H3NN06	2	2916.63	2.31883	High
High	VVNVGDVVEVMVLDIDEERRR	1xHexNAc [R19]	1	1	1	A0A0H3NA75	2	2644.36	2.78832	High
High	DRVLKTGVVFCQYPEGVRFGEEEDDIAR	1xHexNAc [R18]; 1xCarbamidomethyl [C11]	1	1	1	A0A0H3NMW9	3	3487.68	3.35607	High
High	MYDNLKSLGITNPEEIDRYSLR	1xHexNAc [R18]	1	1	1	A0A0H3NCY7	2	2830.39	3.25451	High
High	GAKGELAEGTENEAELYR	1xHexNAc [R18]	1	1	1	A0A0H3NBW6	1	2140	2.221	High
High	KVVTEGDTSSVVNNPTGRKR	1xHexNAc [R18]	1	1	1	A0A0H3NBF9	3	2347.22	1.94446	High
High	RIGCIAGPEDMPLCHYRLQGYVQALRR	1xHexNAc [R17]; 2xCarbamidomethyl [C4; C14]	1	1	1	A0A0H3NV19	3	3432.71	2.97774	High
High	GTGNMELHLSRKIAEKR	1xHexNAc [R17]; 1xOxidation [M5]	1	1	1	A0A0H3NJK0	3	2159.12	2.69408	High
High	DPRLGMMTTVSGVEMSRDLAYAK	1xHexNAc [R17]; 1xOxidation [M]	1	1	2	A0A0H3NI71	2	2747.3	3.85641	High
High	DDAQAARDELVSMLMDRHGTSR	1xHexNAc [R17]	1	1	1	A0A0H3N7V6	2	2677.23	2.00293	High
High	GVNYDGLDRSVDVAISRLRK	1xHexNAc [R17]	1	1	1	A0A0H3NBE1	3	2436.28	2.43541	High
High	TPDALREALKALVEPLRAEAR	1xHexNAc [R17]	1	1	1	A0A0H3NSF7	3	2522.39	1.95537	High
High	ALDPQAQPLNEEEMARLALGLR	1xHexNAc [R16]; 1xOxidation [M14]	1	1	1	A0A0H3NF44	1	2654.35	2.87053	High
High	NVRLQGVDSVMTPPAR	1xHexNAc [R16]; 1xOxidation [M11]	1	1	1	A0A0H3NSL9	1	1959	1.90128	High
High	LQNDAGNVEGWLMLGR	1xHexNAc [R16]	1	1	1	A0A0H3NF44	0	1975.95	2.72017	High
High	ELERMINDVMAQQRRR	1xHexNAc [R15]; 1xOxidation [M5]	1	1	1	A0A0H3NVB6	3	2264.12	2.16443	High
High	DQRLAQEASAEAARRK	1xHexNAc [R15]	1	1	1	A0A0H3NWH8	3	2003.03	2.42403	High
High	APAVEPAAQPALGARGEK	1xHexNAc [R15]	1	1	1	A0A0H3NAU2	1	1936.01	2.39026	High
High	MSNLVTNVVKHDEERR	1xHexNAc [R15]	1	1	1	A0A0H3NI71	2	2130.06	2.55563	High
High	FAKSAFDEFSTPAAR	1xHexNAc [R15]	1	1	1	A0A0H3NAK6	1	1847.88	2.17309	High
High	APAVEPAAQPALGAR	1xHexNAc [R15]	1	1	1	A0A0H3NAU2	0	1621.85	2.01933	High
High	KREMLSDSFVTLQNRLLDNSAK	1xHexNAc [R15]	1	1	1	A0A0H3NIH1	3	2768.42	2.30056	High
High	TKADQEKMGLALGRLAK	1xHexNAc [R14]; 1xOxidation [M8]	1	1	1	A0A0H3NMG4	3	2049.1	2.6866	High
High	IMAGLDKDIEGEARPQPGIK	1xHexNAc [R14]; 1xOxidation [M2]	1	1	1	A0A0H3NWH8	1	2357.2	2.44269	High
High	QTGNAEFKVADLLRDQAMIPEVQR	1xHexNAc [R14]; 1xOxidation [M18]	1	1	1	A0A0H3NN06	2	2948.48	2.4712	High
High	QTGNAEFKVADLLRDQAMIPEVQRIAR	1xHexNAc [R14]; 1xOxidation [M18]	1	1	1	A0A0H3NN06	3	3288.7	3.02788	High
High	AGENVGVLLRGIKREEIER	1xHexNAc [R14]	1	1	1	A0A0G2PMS1	3	2341.28	2.48146	High
High	TKADQEKMGLALGRLAK	1xHexNAc [R14]	1	1	1	A0A0H3NMG4	3	2033.11	2.45374	High
High	DFLAPMLANMDEYRQLK	1xHexNAc [R14]	1	1	1	A0A0H3NVB6	1	2258.08	2.74379	High
High	DVLEAMQADSGIRLHALR	1xHexNAc [R13]	1	1	1	A0A0H3NI82	1	2198.12	2.05571	High
High	ADQEKMGLALGRLAK	1xHexNAc [R12]; 1xOxidation [M6]	1	1	1	A0A0H3NMG4	2	1819.96	2.50533	High
High	MANDIITQLQARNETLTQAIAR	1xHexNAc [R12]	1	1	1	A0A0H3NVB6	1	2674.38	2.32113	High
High	ADQEKMGLALGR	1xHexNAc [R12]	1	1	1	A0A0H3NMG4	1	1491.75	2.02787	High
High	ALVSHPREPLSRDK	1xHexNAc [R12]	1	1	1	A0A0H3NGY1	2	1807.97	2.78867	High
High	VNGYVNQLLLPRFAK	1xHexNAc [R12]	1	1	1	A0A0H3NAK6	1	1935.07	2.31057	High
High	SGVMRRAPLAMRLR	1xHexNAc [R12]	1	1	1	A0A0H3NPB1	3	1817	2.67608	High
High	GEREPVTDAERVWSKYMTR	1xHexNAc [R11]; 1xOxidation [M17]	1	1	1	A0A0H3NUA0	3	2529.2	3.96393	High
High	MVQTVRGTGYRFSTR	1xHexNAc [R11]; 1xOxidation [M1]	1	1	1	A0A0H3NDH6	2	1977.98	2.94914	High
High	EKVDLVISDLRMDEMDGMQLFTEIQK	1xHexNAc [R11]	1	1	1	A0A0H3NED3	2	3286.59	2.43128	High
High	DKLNIAPDDFRFAQNMLYSVAK	1xHexNAc [R11]	1	1	1	A0A0H3NVB6	2	2759.37	3.0297	High
High	AVIESENSAERDQLLENLQEGMEVKGIVK	1xHexNAc [R11]	1	1	1	A0A0H3NA75	2	3431.72	2.30452	High
High	DQAMIPEVQRIARHIHER	1xHexNAc [R10]; 1xOxidation [M4]	1	1	1	A0A0H3NN06	2	2418.23	2.43673	High
High	KALEHSGHDRMVQTVR	1xHexNAc [R10]; 1xOxidation [M11]	1	1	1	A0A0H3NDH6	2	2083.03	2.0034	High
High	LGAENIFLGRK	1xHexNAc [R10]	1	1	1	A0A0H3NMW9	1	1420.78	2.1811	High
High	RVYDLMQEGKSR	1xHexNAc [R1]; 1xOxidation [M6]	1	1	1	A0A0H3NF44	2	1700.83	2.20962	High
High	RELERMINDVMAQQRR	1xHexNAc [R1]; 1xOxidation [M]	1	1	2	A0A0H3NVB6	3	2264.12	2.25304	High
High	RNPAIEEWLRK	1xHexNAc [R1]	1	1	1	A0A0H3NAK6	2	1614.86	2.02949	High
High	RVYDLMQEGK	1xHexNAc [R1]	1	1	1	A0A0H3NF44	1	1441.7	2.458	High
High	MNLTELKNTPVSELITLGESMGLENLARMRK	1xHexNAc [R]; 2xOxidation [M21; M29]	1	1	2	A0A0H3NJK0	3	3723.9	2.74188	High
High	NTPVSELITLGESMGLENLARMR	1xHexNAc [R]; 2xOxidation [M14; M22]	1	1	2	A0A0H3NJK0	1	2766.36	3.07626	High
High	NIHPSKVVNVGDVVEVMVLDIDEERRR	1xHexNAc [R]; 1xOxidation [M17]	1	1	2	A0A0H3NA75	3	3336.72	2.70101	High
High	EVQEISPNLRYVIDELDQICQRDR	1xHexNAc [R]; 1xCarbamidomethyl [C20]	1	1	7	A0A0H3NCY7	2	3191.56	3.49778	High
High	MMRVLVVEDNALLRHHLK	1xHexNAc [R]; 1xAcetyl [N-Term]	1	1	2	E1WFA1	2	2419.29	2.58712	High
High	QYGEVFEKRHGIRLGFMSFYVK	1xHexNAc [R]	1	1	2	A0A0H3NAU2	3	2894.47	3.3153	High
High	IVRGEAEQARVAVR	1xHexNAc [R]	1	1	2	A0A0H3N9C5	2	1756.97	2.57006	High
High	MLDVLDIPRAMLPQVR	1xHexNAc [R]	1	1	2	A0A0H3NI82	1	2070.11	2.68293	High
High	ELEWVRQGAKGR	1xHexNAc [R]	1	1	2	A0A0H3NWH8	2	1631.85	2.83702	High
High	GVSFQEIAIDGDAVKREEMIKR	1xHexNAc [R]	1	1	2	A0A0H3NJ23	3	2694.38	2.92429	High
High	LSETRARQQALMLRHQAASSSR	1xHexNAc [R]	1	1	2	A0A0H3NLN5	3	2700.4	3.9332	High
High	GDEIAAVVLQVDAERER	1xHexNAc [R]	1	1	2	A0A0H3NA75	1	2073.05	2.62872	High
High	ETGKPIYNAIVWQCRRTADICEQLK	1xHexNAc [N8]; 2xCarbamidomethyl [C14; C21]	1	1	1	A0A0H3NI82	2	3252.61	4.32816	High
High	ETGKPIYNAIVWQCR	1xHexNAc [N8]; 1xCarbamidomethyl [C14]	1	1	1	A0A0H3NI82	0	2038.01	2.16747	High
High	IAFTCFNKILASTMRTRIPEFFDFMR	1xHexNAc [N7]; 1xOxidation [M14]; 1xCarbamidomethyl [C5]	1	1	1	A0A0H3NKX9	3	3431.69	2.40888	High
High	ALENALLEFPGCAMVISHDR	1xHexNAc [N4]; 1xOxidation [M14]; 1xCarbamidomethyl [C12]	1	1	1	A0A0H3NWH8	0	2462.17	2.62325	High
High	KGIHPNYVEITATCSCGNVIKTHSTVGHDLNLDVCGK	1xHexNAc [N31]; 3xCarbamidomethyl [C14; C16; C35]	1	1	1	A0A0H3NI90	2	4298.06	2.57215	High
High	MNLTELKNTPVSELITLGESMGLENLARMR	1xHexNAc [N25]; 2xOxidation [M21; M29]; 1xAcetyl [N-Term]	1	1	1	A0A0H3NJK0	2	3637.81	2.84729	High
High	GIEVTAAEQGYLVLIGDCAHQNQKEK	1xHexNAc [N22]; 1xCarbamidomethyl [C18]	1	1	2	A0A0H3NV19	1	3074.51	2.7234	High
High	VLAKVLAQMNYGGCVAACGLAGGFALPTTVMPFILRNVR	1xHexNAc [N10]; 2xOxidation [M9; M31]; 2xCarbamidomethyl [C14; C18]	1	1	1	A0A0H3NSL9	2	4371.25	3.37923	High
High	CQNNSIADSNAMIATDMR	1xHexNAc [N10]; 2xOxidation [M12; M17]; 1xCarbamidomethyl [C1]	1	1	1	A0A0H3NF44	0	2246.93	2.71979	High
High	MMNKDEAGGNWKQFKGK	1xHexNAc [N10]; 1xAcetyl [N-Term]	1	1	1	A0A0H3NIT0	3	2214.03	2.72611	High
High	MMTCQISDGSGILTMRFFNFNAAMKNSLATGR	1xHexNAc [N]; 3xOxidation [M1; M2; M15]; 1xCarbamidomethyl [C4]	1	1	2	A0A0H3NN06	2	3821.74	2.42502	High
High	QDGKLFISNINNAKGLEFPFVICFAMK	1xHexNAc [N]; 1xCarbamidomethyl [C23]	1	1	3	A0A0H3NKX9	2	3304.67	2.60401	High
High	MANDIITQLQAR	1xHexNAc [T7]; 1xAcetyl [N-Term]	1	1	1	A0A0H3NVB6	0	1618.81	1.94445	High
High	VGCVEAIASGRGMAAAAR	1xHexNAc [R18]; 1xCarbamidomethyl [C3]	1	1	1	A0A0H3NSF7	1	1949.95	2.31867	High
High	ELEWVRQGAKGRQSK	1xHexNAc [R12]	1	1	1	A0A0H3NWH8	3	1975.04	2.33712	High
High	AISLSVRAK	2xHexNAc [S3; R7]	1	1	1	A0A0H3NA75	1	1350.75	2.40934	High
High	IIVACDAGMGSSAMGAGVLR	2xHexNAc [S11; S12]; 1xCarbamidomethyl [C5]	1	1	1	A0A0H3NMW9	0	2342.1	2.70498	High
High	MMRVLVVEDNALLRHHLK	1xHexNAc [R3]	1	1	1	E1WFA1	2	2377.28	2.85795	High
High	HGDFTIKEAQLLER	1xHexNAc [R14]	1	1	1	A0A0H3NUA0	1	1859.95	2.33165	High
High	ELEWVRQGAKGRQSK	1xHexNAc [R12]	1	1	1	A0A0H3NWH8	3	1975.04	2.54366	High
High	LMTASWPGNVR	1xHexNAc [R11]	1	1	1	A0A0H3NED3	0	1434.7	2.37053	High
High	LSGGERRR	1xHexNAc [R]	1	1	2	A0A0H3NWH8	2	1133.6	2.01825	High
High	GEAEQARVAVRNVRR	3xHexNAc [R7; R11; R14]	1	1	1	A0A0H3N9C5	3	2320.19	2.36519	High
High	IIYERLINLTDDPGVK	2xHexNAc [R5; N8]	1	1	1	A0A0H3NBW6	1	2265.19	2.20689	High
High	RLQVLRDSNDGFVIAQK	2xHexNAc [R1; N9]	1	1	1	A0A0H3NN06	2	2365.24	2.95726	High
High	NDSIMTSVDKCYQESLSHGK	1xHexNAc [S]; 1xCarbamidomethyl [C11]	1	1	2	A0A0H3NIH1	1	2502.11	2.73923	High
High	LQGVDSVMTPPARRAEAWAR	3xHexNAc [S6; R14; R20]	1	1	1	A0A0H3NSL9	2	2820.38	3.04012	High
High	GAVASHCVLLYKSPLSKTAQKR	3xHexNAc [S13; S16; T18]; 1xCarbamidomethyl [C7]	1	1	1	A0A0H3NN06	3	3023.57	2.32853	High
High	QILGRLREGNSAGK	3xHexNAc [R5; R7; N10]	1	1	1	A0A0H3NAU2	2	2108.08	1.8954	High
High	IAFVNKMDRMGANFLKVVGQIK	2xOxidation [M7; M10]; 1xHexNAc [R9]	1	1	1	A0A0H3NMG4	3	2714.44	2.60568	High
High	MAQFVYTMHRVGK	2xOxidation [M1; M8]; 2xHexNAc [T7; R10]	1	1	1	A0A0H3NWH8	1	2005.94	2.0025	High
High	RNQTLDECLDVIIESAHSR	2xHexNAc [S15; S18]; 1xCarbamidomethyl [C8]	1	1	1	A0A0H3NAP1	1	2662.26	2.86316	High
High	VGELSGGERGRLHLAK	2xHexNAc [R9; R11]	1	1	1	A0A0H3NWH8	2	2085.09	2.31304	High
High	LLDEGRAGENVGVLLR	2xHexNAc [R6; N/R]	1	1	2	A0A0G2PMS1	1	2117.11	2.57485	High
High	QSAQRHKPFVRAFSTDAMKR	2xHexNAc [R5; R11]	1	1	1	A0A0H3NED3	3	2767.39	2.8827	High
High	ADGRNDVESSIQEENLERRFR	2xHexNAc [R4; N15]	1	1	1	A0A0H3NPB1	3	2926.38	2.29862	High
High	IRNGMKAYELLEQLR	2xHexNAc [R2; R15]	1	1	1	A0A0H3N9N5	2	2240.16	2.70902	High
High	AGLALGGGSRALSVLKSFGNGAK	2xHexNAc [R10; N20]	1	1	1	A0A0H3NVB6	2	2537.36	2.85303	High
High	RRVYDLMQEGKSR	2xHexNAc [R1; R2]	1	1	1	A0A0H3NF44	3	2044.01	2.84703	High
High	RFNLRTGDTISGK	2xHexNAc [R1; N3]	1	1	1	A0A0H3NJK0	2	1870.95	1.91443	High
High	NRDAALGYAEALTR	2xHexNAc [N1; R2]	1	1	1	A0A0H3NF44	1	1926.94	1.94259	High
High	DELVSMLMDRHGTSRVLFRNTR	1xOxidation [M8]; 2xHexNAc [S5; R22]	1	1	1	A0A0H3N7V6	3	3055.49	2.30784	High
High	FGRIVQMHANKR	1xOxidation [M7]; 2xHexNAc [R3; N10]	1	1	1	A0A0H3NMG4	2	1878.95	1.98953	High
High	ELERMINDVMAQQRRR	1xOxidation [M5]; 2xHexNAc [R4; R14]	1	1	1	A0A0H3NVB6	3	2467.2	2.64905	High
High	VSGIMGARK	1xOxidation [M5]; 1xHexNAc [R8]	1	1	1	A0A0H3N7V6	1	1137.59	2.24536	High
High	LVRLMIQEMEDTLVEVRSNSAR	1xOxidation [M5]; 1xHexNAc [R17]	1	1	1	A0A0H3NLN5	2	2808.42	2.35704	High
High	MDRMGANFLKVVGQIKTR	1xOxidation [M4]; 2xHexNAc [T17; R18]	1	1	1	A0A0H3NMG4	3	2486.27	2.15023	High
High	QSAQRHKPFVRAFSTDAMK	1xOxidation [M18]; 2xHexNAc [R5; R11]	1	1	1	A0A0H3NED3	2	2627.29	2.35131	High
High	DVRRQLDSGKLDEAMAR	1xOxidation [M15]; 2xHexNAc [S8; R17]	1	1	1	A0A0H3NLN5	3	2382.16	2.39233	High
High	CQNNSIADSNAMIATDMRR	1xOxidation [M12]; 1xHexNAc [S5]; 1xCarbamidomethyl [C1]	1	1	1	A0A0H3NF44	1	2387.04	3.23633	High
High	LSETRARQQALMLR	1xOxidation [M12]; 1xHexNAc [R14]	1	1	1	A0A0H3NLN5	2	1892	2.39925	High
High	AFSTDAMKRLMTASWPGNVR	1xOxidation [M11]; 3xHexNAc [S3; R9; R20]	1	1	1	A0A0H3NED3	2	2864.34	2.83594	High
High	ELREQANVALMFLTGRDNEVDK	1xOxidation [M11]; 2xHexNAc [T14; R16]	1	1	1	A0A0H3NLH5	2	2970.44	2.30101	High
High	MAQFVYTMHRVGK	1xOxidation [M1]; 1xHexNAc [R10]	1	1	1	A0A0H3NWH8	1	1786.86	2.18702	High
High	REEIKEVR	1xHexNAc [R8]	1	1	1	A0A0H3NMG4	2	1261.67	2.14869	High
High	QILGRLREGNSAGK	1xHexNAc [R7]	1	1	1	A0A0H3NAU2	2	1701.92	2.16104	High
High	GRVGRGAVASHCVLLYKSPLSK	1xHexNAc [R5]; 1xCarbamidomethyl [C12]	1	1	1	A0A0H3NN06	3	2558.39	2.3343	High
High	KNRAISLSVR	1xHexNAc [R3]	1	1	1	A0A0H3NA75	2	1346.78	2.18179	High
High	RLDEVYALYADPDADFDKLAAEQGR	1xHexNAc [R25]	1	1	1	A0A0H3NWH8	2	3044.45	2.65668	High
High	RRVYDLMQEGK	1xHexNAc [R2]	1	1	1	A0A0H3NF44	2	1597.8	2.03075	High
High	EVAHQLSFEKALYSIR	1xHexNAc [R16]	1	1	1	A0A0H3NBW6	1	2094.09	2.48529	High
High	VEILPMMYLALSYDHR	1xHexNAc [R16]	1	1	1	A0A0H3NAU2	0	2154.06	2.49774	High
High	ELPTPASKTPDALREALKALVEPLR	1xHexNAc [R14]	1	1	1	A0A0H3NSF7	3	2918.62	2.79426	High
High	EVQEISPNLR	1xHexNAc [R10]	1	1	1	A0A0H3NCY7	0	1387.71	2.80907	High
High	DQLVGKIQERYGYQK	1xHexNAc [R10]	1	1	1	A0A0H3NIT0	2	2028.04	2.1113	High
High	RVPMTRLR	1xHexNAc [R1]	1	1	1	A0A0H3NAU2	2	1231.69	2.45443	High
High	LSETRARQQALMLRHQAASSSR	1xHexNAc [R]	1	1	2	A0A0H3NLN5	3	2700.4	2.75307	High
High	AIDMHISNLRRKLPER	1xHexNAc [R]	1	1	2	A0A0H3NK16	3	2152.17	2.30557	High
High	YQHKVASLVSRYVPSGDVPDVVQESFIK	3xHexNAc [S7; S10; R11]	1	1	1	A0A0H3NGB5	2	3756.89	4.09572	High
High	QADDPHHLIGHGQGGMGTKAHDLFVLPLCR	2xHexNAc [T18; R30]; 1xCarbamidomethyl [C29]	1	1	1	A0A0H3NCU3	1	3683.77	0.937766	High
High	ITDVCPLPLLVDADIGFGSSAFNVAR	2xHexNAc [S19; S20]; 1xCarbamidomethyl [C5]	1	1	1	A0A0H3N8M9	0	3153.57	1.72006	High
High	AEIESNTVICHGVETLSGAQVMATDLR	1xHexNAc [T15]; 1xOxidation [M22]; 1xCarbamidomethyl [C10]	1	1	1	A0A0H3NI81	0	3120.48	2.9314	High
High	RDLTDSVALIGHR	1xHexNAc [R1]	1	1	1	A0A0H3NG85	1	1655.87	3.41558	High
High	ISILMQPAEFRMVADVPAR	1xOxidation [M5]; 2xHexNAc [S2; R19]	1	1	1	A0A0H3NG97	1	2566.29	1.97619	High
High	AGVNIVR	1xHexNAc [R7]	1	1	1	A0A0H3NCY8	0	931.521	1.67791	High
High	MRIGQLTVSVQPLAKPSEEELHQAMLNGIR	2xHexNAc [S9; R30]; 1xOxidation [M25]	1	1	1	A0A0H3N7Q4	1	3767.93	0.460015	High
High	ALAVSTRLK	1xHexNAc [R7]	1	1	1	A0A0H3NKX5	1	1161.68	1.87456	High
High	QRQNAGMYLR	1xHexNAc [R2]; 1xOxidation [M7]	1	1	1	A0A0H3NHG1	1	1455.7	0.916099	High
High	QQIGVVGMAVMGRNLALNIESRGYTVSVFNR	1xOxidation [M11]; 1xHexNAc [R22]	1	1	1	A0A0H3NIL3	2	3598.85	2.04761	High
High	GLSCLSLFAERLQGFSPSSVCIVGTHTLR	2xCarbamidomethyl [C4; C21]; 1xHexNAc [R11]	1	1	1	A0A0H3NPL5	1	3395.71	0.587228	High
High	TACFMSDCSPHWGTQQFMSWPFYTDLWVNTLQFIAR	2xCarbamidomethyl [C3; C8]; 1xHexNAc [T1]	1	1	1	A0A0H3NT84	0	4632.06	0.528592	High
High	VQSGTHGNATQTSIPGVFAAGDVMDHIYR	3xHexNAc [S3; N8; R29]	1	1	1	A0A0H3N9M1	0	3638.69	3.29896	High
High	MSTTIEKIQRQIAENPILLYMKGSPK	3xHexNAc [S2; R10; N15]	1	1	1	A0A0H3NKZ4	3	3598.86	2.60111	High
High	DNMDELKKAGVDVLGISTDKPEKLSR	3xHexNAc [S17; S25; R26]	1	1	1	A0A0H3NEA9	3	3467.73	2.3068	High
High	LIVQPNAVNGELSEDDIHLFPLLR	3xHexNAc [N6; N9; R24]	1	1	1	A0A0H3NAK6	0	3311.69	2.39683	High
High	LNIDQNPGTAPKYGIR	3xHexNAc [N2; N6; R16]	1	1	2	A0A0H3NUC4	1	2366.17	2.92058	High
High	NLTLVAGIHWPTKVADYR	3xHexNAc [N1; T3; R18]	1	1	1	A0A0H3NAK6	1	2663.36	2.4086	High
High	MIFGLKNIPVELNVLQNDDEATPTRMIGQK	2xOxidation [M1; M26]; 2xHexNAc [T22; R25]	1	1	1	A0A0H3NAK6	2	3822.91	2.48087	High
High	LTGDSAEYTCDALIIATGASARYLGLPSEEAFK	2xHexNAc [T9; T17]; 1xCarbamidomethyl [C10]	1	1	1	A0A0H3N9M1	1	3896.86	2.47142	High
High	AGDIAPKFSLPDQDGEQVNLTDFQGQR	2xHexNAc [S9; R27]	1	1	1	A0A0H3NEA9	1	3352.58	3.23343	High
High	QIAENPILLYMKGSPKLPSCGFSAQAVQALSACGER	2xHexNAc [S19; S]; 2xCarbamidomethyl [C20; C33]	1	1	2	A0A0H3NKZ4	2	4298.11	2.85756	High
High	ERDDFNYRYIDIHAEGITK	2xHexNAc [R8; T18]	1	1	1	A0A0H3N9I0	2	2761.3	2.51296	High
High	ATCPFCHRAKALLNSKGVSFQEIAIDGDAVK	2xHexNAc [R8; S15]; 2xCarbamidomethyl [C3; C6]	1	1	1	A0A0H3NJ23	3	3809.88	2.30149	High
High	SGKVRFVKVNTEAER	2xHexNAc [R5; N10]	1	1	1	A0A0H3NQ29	3	2126.11	2.53979	High
High	MANIEIYTKATCPFCHRAKALLNSK	2xHexNAc [R17; S/N]; 2xCarbamidomethyl [C12; C15]	1	1	2	A0A0H3NJ23	3	3343.65	2.49136	High
High	GVSFQEIAIDGDAVKREEMIKR	2xHexNAc [R16; R22]	1	1	1	A0A0H3NJ23	3	2897.46	3.47979	High
High	FAKSAFDEFSTPAARQYFIR	2xHexNAc [R15; R20]	1	1	1	A0A0H3NAK6	2	2758.34	2.31669	High
High	SFMGKTYDGIHRISFLIDADGK	1xOxidation [M3]; 2xHexNAc [S1; R12]	1	1	1	A0A0H3NEA9	2	2893.39	2.66143	High
High	MIFGLKNIPVELNVLQNDDEATPTRMIGQK	1xOxidation [M26]; 2xHexNAc [T22; R25]	1	1	1	A0A0H3NAK6	2	3806.92	3.09387	High
High	MSTTIEKIQRQIAENPILLYMK	1xOxidation [M21]; 1xHexNAc [T4]; 1xAcetyl [N-Term]	1	1	1	A0A0H3NKZ4	2	2881.5	1.92979	High
High	GVSFQEIAIDGDAVKREEMIKR	1xOxidation [M19]; 2xHexNAc [S3; R22]	1	1	1	A0A0H3NJ23	3	2913.45	2.36616	High
High	GVSFQEIAIDGDAVKREEMIKR	1xOxidation [M19]; 1xHexNAc [R16]	1	1	1	A0A0H3NJ23	3	2710.37	2.543	High
High	MGTTKHSKLLILGSGPAGYTAAVYAAR	1xOxidation [M1]; 3xHexNAc [S7; S14; R27]	1	1	1	A0A0H3N9M1	2	3359.7	2.42613	High
High	MANIEIYTKATCPFCHRAK	1xOxidation [M1]; 2xHexNAc [T8; R17]; 2xCarbamidomethyl [C12; C15]	1	1	1	A0A0H3NJ23	2	2733.27	2.31293	High
High	MIFGLKNIPVELNVLQNDDEATPTRMIGQKMVPILQK	1xOxidation [M1]; 2xHexNAc [N17; R25]	1	1	1	A0A0H3NAK6	3	4616.4	2.64135	High
High	MFTVIFGRPGCPYCVRAKELAEK	1xOxidation [M1]; 1xHexNAc [R16]; 2xCarbamidomethyl [C11; C14]	1	1	1	A0A0H3N9I0	2	2948.45	2.50636	High
High	MANIEIYTKATCPFCHRAK	1xHexNAc [T8]; 2xCarbamidomethyl [C12; C15]	1	1	1	A0A0H3NJ23	2	2514.19	2.8165	High
High	CGHELFDGEVINATGETLDKLLK	1xHexNAc [T17]; 1xCarbamidomethyl [C1]	1	1	2	A0A0H3NQ29	1	2762.36	2.55355	High
High	NQKVAVIGGGNTAVEEALYLSNIASEVHLIHR	1xHexNAc [R32]	1	1	1	A0A0H3N9M1	1	3605.89	3.16218	High
High	NFAPIFEDVAEERSGKVRFVK	1xHexNAc [R18]	1	1	1	A0A0H3NQ29	3	2641.36	2.31961	High
High	LNIDQNPGTAPKYGIR	1xHexNAc [R16]	1	1	1	A0A0H3NUC4	1	1960.01	2.07423	High
High	GVSFQEIAIDGDAVKREEMIKR	1xHexNAc [R16]	1	1	1	A0A0H3NJ23	3	2694.38	2.62406	High
High	FAKSAFDEFSTPAAR	1xHexNAc [R15]	1	1	1	A0A0H3NAK6	1	1847.88	3.0315	High
High	VNGYVNQLLLPR	1xHexNAc [R12]	1	1	1	A0A0H3NAK6	0	1588.87	2.52655	High
High	LSKERDDFNYRYIDIHAEGITK	1xHexNAc [R11]	1	1	1	A0A0H3N9I0	3	2886.43	2.69934	High
High	LTGDSAEYTCDALIIATGASAR	3xHexNAc [S5; S20; R22]; 1xCarbamidomethyl [C10]	1	1	1	A0A0H3N9M1	0	2865.32	2.32635	High
High	AQGFRQLPVVMAGDLS	1xHexNAc [R5]	1	1	1	A0A0H3NL11	1	1891.96	2.70238	High
High	VNGYVNQLLLPR	1xHexNAc [R12]	1	1	1	A0A0H3NAK6	0	1588.87	3.00553	High
High	MNPLKAGDIAPK	1xHexNAc [N2]; 1xAcetyl [N-Term]	1	1	1	A0A0H3NEA9	1	1499.78	2.30609	High
High	REEMIKRSGR	1xOxidation [M4]; 2xHexNAc [R7; R10]	1	1	1	A0A0H3NJ23	3	1683.83	1.95269	High
High	LYIYDHCPFCVKARMIFGLK	2xCarbamidomethyl [C7; C10]; 1xHexNAc [R14]	1	1	1	A0A0H3NAK6	2	2734.36	2.40587	High
High	GFEFEMVNVDLVPDAADTLRAQGFR	2xHexNAc [R20; R25]	1	1	1	A0A0H3NL11	1	3203.52	2.39429	High
High	LPSCGFSAQAVQALSACGERFAYVDILQNPDIRAELPK	2xCarbamidomethyl [C4; C17]; 1xHexNAc [R20]	1	1	1	A0A0H3NKZ4	2	4395.17	3.16015	High
High	MSITIYTRNNCVQCHATKR	2xCarbamidomethyl [C11; C14]; 2xHexNAc [R8; R19]; 1xOxidation [M1]	1	1	1	A0A0H3NL11	2	2775.29	2.6059	High
High	AQGFRQLPVVMAGDLS	1xHexNAc [R5]	1	1	1	A0A0H3NL11	1	1891.96	3.36119	High
High	MIFGLKNIPVELNVLQNDDEATPTR	1xHexNAc [R25]; 1xOxidation [M1]	1	1	1	A0A0H3NAK6	1	3046.54	2.60024	High
High	MIFGLKNIPVELNVLQNDDEATPTRMIGQKMVPILQK	1xHexNAc [R25]	1	1	1	A0A0H3NAK6	3	4397.33	2.96145	High
High	ALLNSKGVSFQEIAIDGDAVKREEMIK	1xHexNAc [R22]; 1xOxidation [M25]	1	1	1	A0A0H3NJ23	3	3180.65	2.41023	High
High	ALLNSKGVSFQEIAIDGDAVKREEMIK	1xHexNAc [R22]	1	1	1	A0A0H3NJ23	3	3164.65	3.12214	High
High	MIGQKMVPILQKDDSR	1xHexNAc [R16]; 2xOxidation [M1; M6]	1	1	1	A0A0H3NAK6	2	2094.06	2.57298	High
High	GVSFQEIAIDGDAVKREEMIKR	1xHexNAc [R16]; 1xOxidation [M19]	1	1	1	A0A0H3NJ23	3	2710.37	3.57861	High
High	GVSFQEIAIDGDAVKREEMIK	1xHexNAc [R16]	1	1	1	A0A0H3NJ23	2	2538.28	2.87558	High
High	KVNGYVNQLLLPRFAK	1xHexNAc [R13]	1	1	1	A0A0H3NAK6	2	2063.16	2.30452	High
High	RSGRTTVPQIFIDAQHIGGCDDLYALDAR	1xCarbamidomethyl [C20]; 1xHexNAc [R4]	1	1	1	A0A0H3NJ23	2	3448.69	3.02038	High
High	TTVPQIFIDAQHIGGCDDLYALDARGGLDPLLR	1xCarbamidomethyl [C16]; 1xHexNAc [R25]	1	1	1	A0A0H3NJ23	1	3813.91	2.45396	High
High	VNGYVNQLLLPRFAKSAFDEFSTPAAR	2xHexNAc [R12; R27]	1	1	1	A0A0H3NAK6	2	3417.73	2.74767	High
High	EEMIKRSGRTTVPQIFIDAQHIGGCDDLYALDAR	1xHexNAc [R9]; 1xCarbamidomethyl [C25]	1	1	1	A0A0H3NJ23	3	4079	3.73584	High
High	KIGDDLRLLDKLIVQPNAVNGELSEDDIHLFPLLR	1xHexNAc [R7]	1	1	1	A0A0H3NAK6	3	4172.26	2.83842	High
High	AQGFRQLPVVMAGDLS	1xHexNAc [R5]	1	1	2	A0A0H3NL11	1	1891.96	3.10293	High
High	ALLNSKGVSFQEIAIDGDAVKREEMIK	1xHexNAc [R22]; 1xOxidation [M25]	1	1	1	A0A0H3NJ23	3	3180.65	2.53669	High
High	LPSCGFSAQAVQALSACGERFAYVDILQNPDIRAELPK	1xHexNAc [R20]; 2xCarbamidomethyl [C4; C17]	1	1	1	A0A0H3NKZ4	2	4395.17	2.8164	High
High	ARMIFGLKNIPVELNVLQNDDEATPTRMIGQK	1xHexNAc [R2]; 2xOxidation [M3; M28]	1	1	1	A0A0H3NAK6	3	3846.97	3.18901	High
High	NIPVELNVLQNDDEATPTR	1xHexNAc [R19]	1	1	1	A0A0H3NAK6	0	2341.15	3.12228	High
High	NLTLVAGIHWPTKVADYRDNMAK	1xHexNAc [R18]	1	1	2	A0A0H3NAK6	2	2816.44	3.01316	High
High	NLTLVAGIHWPTKVADYR	1xHexNAc [R18]	1	1	1	A0A0H3NAK6	1	2257.2	2.53453	High
High	MANIEIYTKATCPFCHRAKALLNSK	1xHexNAc [R17]; 2xCarbamidomethyl [C12; C15]; 1xAcetyl [N-Term]	1	1	1	A0A0H3NJ23	3	3182.58	2.40848	High
High	GVSFQEIAIDGDAVKREEMIK	1xHexNAc [R16]	1	1	1	A0A0H3NJ23	2	2538.28	2.51434	High
High	ELAEKLSKERDDFNYR	1xHexNAc [R16]	1	1	1	A0A0H3N9I0	3	2216.08	2.71031	High
High	LYIYDHCPFCVKARMIFGLK	1xHexNAc [R14]; 2xCarbamidomethyl [C7; C10]; 1xOxidation [M15]	1	1	1	A0A0H3NAK6	2	2750.35	3.08297	High
High	MSTTIEKIQRQIAENPILLYMKGSPK	1xHexNAc [R10]; 1xAcetyl [N-Term]	1	1	1	A0A0H3NKZ4	3	3234.71	2.83827	High
High	GASPLAAGDVTNDLSHVRK	1xHexNAc [R18]	1	1	1	A0A0H3NMW9	1	2111.07	1.33043	High
High	FLHDFEGTVVAITHDR	1xHexNAc [R16]	1	1	1	A0A0H3NWH8	0	2060.01	0.213518	High
High	FNGWELDINSRSLIGPDGEQYKLPR	1xHexNAc [R11]	1	1	1	A0A0H3NLH5	2	3107.54	1.41332	High
High	HPAQRRLILEELLAHNLSMLALRAGAQR	3xHexNAc [R6; R23; R]	1	1	2	A0A0H3NN06	3	3787.03	0.189618	High
High	RNQTLDECLDVIIESAHSRFPVISEDKDHIEGILMAK	1xHexNAc [R19]; 1xOxidation [M35]; 1xCarbamidomethyl [C8]	1	1	1	A0A0H3NAP1	3	4498.22	2.5218	High
High	GASPLAAGDVTNDLSHVRK	1xHexNAc [R18]	1	1	2	A0A0H3NMW9	1	2111.07	2.13754	High
High	VSTATVSRALMNPDKVSQSTRSR	2xHexNAc [R8; R21]	1	1	1	A0A0H3NV19	3	2897.46	3.94441	High
High	LLEQARMVAQSDVSVLINGQSGTGKEIFAQAIHNASPR	1xOxidation [M7]; 1xHexNAc [R6]	1	1	1	A0A0H3NED3	2	4255.18	2.50939	High
High	LALGLRTR	1xHexNAc [R6]	1	1	1	A0A0H3NF44	1	1102.66	1.22151	High
High	TINDIAAGSADISHTLDGLR	1xHexNAc [R20]	1	1	1	A0A0H3NIH1	0	2243.11	2.44642	High
High	GNVTHAARMAGRNRTEFYK	2xHexNAc [R12; R14]	1	1	1	A0A0H3NED3	3	2585.25	2.15704	High
High	NSTAMLTTFNEVNMKPIMDLR	1xHexNAc [R21]; 2xOxidation [M14; M]	1	1	2	A0A0H3NAU2	0	2661.26	0.246351	High
High	EREGIRAAVFHEGMSIIERDR	1xHexNAc [R19]	1	1	1	A0A0H3N7V6	3	2674.34	0.678572	High
High	LQNDAGNVEGWLMLGRTGMVLGNAGTATGAYANAYRLDPK	2xHexNAc [R16; R36]	1	1	1	A0A0H3NF44	2	4572.21	4.09802	High
High	SLRFLSR	1xHexNAc [R3]	1	1	1	A0A0H3NPB1	1	1081.6	0.907707	High
High	EEMIKRSGRTTVPQIFIDAQHIGGCDDLYALDAR	2xHexNAc [R6; R9]; 1xOxidation [M3]; 1xCarbamidomethyl [C25]	1	1	1	A0A0H3NJ23	3	4298.07	2.65323	High
High	AVIEREFRPGIETTERNYR	1xHexNAc [R8]	1	1	1	A0A0H3NI82	2	2539.29	1.47256	High
High	VAERLLEAKNSTAMLTTFNEVNMKPIMDLR	1xHexNAc [R4]; 1xOxidation [M14]	1	1	1	A0A0H3NAU2	2	3654.85	4.44445	High
High	TINDIAAGSADISHTLDGLR	1xHexNAc [R20]	1	1	1	A0A0H3NIH1	0	2243.11	1.69821	High
High	LPDWDAKVEKLSGGERR	1xHexNAc [R]	1	1	2	A0A0H3NWH8	3	2159.11	0.234135	High
High	LQGYVQALRR	1xHexNAc [R9]	1	1	1	A0A0H3NV19	1	1406.78	3.14812	High
High	ATCPFCHRAK	1xHexNAc [R8]; 2xCarbamidomethyl [C3; C6]	1	1	4	A0A0H3NJ23	1	1450.66	2.68501	High
High	GGLDPLLR	1xHexNAc [R8]	1	1	5	A0A0H3NJ23	0	1043.57	2.93284	High
High	VSGIMGARK	1xHexNAc [R8]	1	1	2	A0A0H3N7V6	1	1121.6	1.51943	High
High	TVDVHIRR	1xHexNAc [R7]	1	1	1	A0A0H3NDH6	1	1198.65	1.8382	High
High	SPLMLRLLEQAR	1xHexNAc [R6]	1	1	1	A0A0H3NED3	1	1629.9	1.34019	High
High	MQALMRR	1xHexNAc [R6]	1	1	10	E1WFA1	1	1108.56	1.46797	High
High	ALLERYLTEQGFQVR	1xHexNAc [R5]	1	1	1	A0A0H3NGY1	1	2026.06	4.00959	High
High	QYFIRK	1xHexNAc [R5]	1	1	9	A0A0H3NAK6	1	1057.57	1.58851	High
High	HYPRGFSR	1xHexNAc [R4]	1	1	6	A0A0H3NUA0	1	1222.6	2.16209	High
High	STPRLIAK	1xHexNAc [R4]	1	1	8	A0A0H3NKX9	1	1088.63	1.78877	High
High	AMRQVPQAQHISLTNFLDSGLYTSLTER	1xHexNAc [R3]	1	1	9	A0A0H3NMW9	1	3379.7	13.3695	High
High	LPREQMALLK	1xHexNAc [R3]	1	1	9	A0A0H3NBW6	1	1401.78	4.61611	High
High	TGMVLGNAGTATGAYANAYR	1xHexNAc [R20]; 1xOxidation [M3]	1	2	1	A0A0H3NF44	0	2178.01	1.00391	High
High	GRGYLMVSAS	1xHexNAc [R2]	1	1	1	A0A0H3NK16	1	1243.6	2.87312	High
High	DRGEFFAK	1xHexNAc [R2]	1	1	4	A0A0H3NCY7	1	1172.56	2.18054	High
High	QRVVDTGGRVER	1xHexNAc [R2]	1	1	1	A0A0H3NI90	2	1574.82	2.12598	High
High	VVTEGDTSSVVNNPTGR	1xHexNAc [R17]	1	1	1	A0A0H3NBF9	0	1934.93	1.36129	High
High	IQAQYPHDVITTVRGQGYLFELR	1xHexNAc [R14]	1	1	1	E1WFA1	1	2907.5	4.61747	High
High	YHFEQSTVTSQPAR	1xHexNAc [R14]	1	1	2	A0A0H3N9N5	0	1853.87	5.40554	High
High	ILSRDEFAESRPLEK	1xHexNAc [R11]	1	1	16	A0A0H3NSL9	1	1993.02	7.29144	High
High	LAAALIDNNLRISQR	1xHexNAc [R11]	1	1	2	A0A0H3NSF7	1	1871.03	6.60054	High
High	STCTGVEMFRK	1xHexNAc [R10]; 1xCarbamidomethyl [C3]	1	1	4	A0A0G2PMS1	1	1518.69	3.22434	High
High	AGENVGVLLRGIKR	1xHexNAc [R10]	1	1	13	A0A0G2PMS1	2	1684.97	8.92976	High
High	AGENVGVLLRGIK	1xHexNAc [R10]	1	1	20	A0A0G2PMS1	1	1528.87	6.66489	High
High	LGLAQLHQLR	1xHexNAc [R10]	1	1	7	A0A0H3NN06	0	1351.77	3.66449	High
High	RFEEHLQHEAETR	1xHexNAc [R1]	1	1	13	A0A0H3N9C9	1	1884.88	4.53543	High
High	RLLAEHNLEASAIK	1xHexNAc [R1]	1	1	1	A0A0H3NAU2	1	1767.96	3.95964	High
High	RIDQMEAEAESHR	1xHexNAc [R1]	1	1	3	A0A0H3NLN5	1	1774.8	5.28607	High
High	RGELLFGTVDTWLIWK	1xHexNAc [R1]	1	1	2	A0A0H3NI82	1	2137.13	6.31383	High
High	TMNLGTVSEERRSVESYK	1xHexNAc [R]	1	1	5	A0A0H3NLH5	2	2289.1	7.86887	High

## Sheet: protein summary
Accession	Protein names	Gene
A0A0H3NLH5_SALTS	Global response regulator (Two-component system response regulator ArcA)	arcA
A0A0H3NMW9_SALTS	EIICBA-Mtl (EC 2.7.1.197) (Mannitol permease IIC component) (Mannitol-specific phosphotransferase enzyme IIB component) (PTS system mannitol-specific EIIB component) (PTS system mannitol-specific EIIC component) (PTS system mannitol-specific EIICBA component)	mtlA
A0A0H3NPB1_SALTS	Hypothetical sodium/hydrogen exchanger family protein (Na+/H+ antiporter)	yjcE
A0A0H3NLN5_SALTS	Bacteriophage shock protein A (Phage shock protein PspA)	pspA
A0A0H3NUA0_SALTS	UPF0438 protein YifE	yifE
A0A0H3NMG4_SALTS	Elongation factor G (EF-G)	fusA
A0A0H3NSF7_SALTS	N-acetylmannosamine kinase (EC 2.7.1.60) (ManNAc kinase) (N-acetyl-D-mannosamine kinase)	nanK
A0A0H3NI82_SALTS	Glycerol kinase (EC 2.7.1.30) (ATP:glycerol 3-phosphotransferase) (Glycerokinase) (GK)	glpK
A0A0H3NSL9_SALTS	Oxidoreductase (Possible oxidoreductase)	yhdH
A0A0H3N9C9_SALTS	Universal stress protein UspG	ybdQ
A0A0H3N7V6_SALTS	RNA polymerase-associated protein RapA (EC 3.6.4.-) (ATP-dependent helicase HepA)	hepA
A0A0H3NAP1_SALTS	Haemolysin-related protein (Magnesium/cobalt transporter CorC)	ybeX
A0A0H3NF44_SALTS	Cytochrome c-type biogenesis protein	ccmH2
A0A0H3NBF9_SALTS	30S ribosomal protein S22 (Stationary-phase-induced ribosome-associated protein)	rpsV
A0A0H3NJK0_SALTS	Transcription termination factor Rho (EC 3.6.4.-) (ATP-dependent helicase Rho)	rho
A0A0H3NV19_SALTS	DNA-binding transcriptional regulator CytR (Transcriptional repressor)	cytR
A0A0H3NWH8_SALTS	Energy-dependent translational throttle protein EttA (EC 3.6.1.-) (Translational regulatory factor EttA)	yjjK
A0A0H3N9C5_SALTS	Ribosome-recycling factor (RRF) (Ribosome-releasing factor)	frr
A0A0H3NAU2_SALTS	Dihydrolipoyllysine-residue succinyltransferase component of 2-oxoglutarate dehydrogenase complex (EC 2.3.1.61) (2-oxoglutarate dehydrogenase complex component E2)	sucB
A0A0H3NIH1_SALTS	Hypothetical integral membrane protein (Methyl-accepting chemotaxis protein)	siiB
A0A0H3NED3_SALTS	Hypothetical transcriptional regulator (Two-component system response regulator GlrR)	yfhA
A0A0H3NN06_SALTS	ATP-dependent DNA helicase RecG (EC 3.6.4.12)	recG
A0A0H3NGY1(OMPR_SALTS)	DNA-binding dual transcriptional regulator OmpR (Transcriptional regulatory protein OmpR)	ompR
A0A0H3NBW6_SALTS	Catalase (Manganese catalase family protein)	katN
A0A0H3NCY7_SALTS	UPF0325 protein YaeH	yaeH
A0A0H3NKX9_SALTS	DNA helicase (EC 3.6.4.12)	SL1344_2752
A0A0H3NVB6_SALTS	Bacteriophage tail protein (Phage tail tape measure protein)	SL1344_4146
A0A0H3NDH6_SALTS	Phosphate regulon transcriptional regulatory protein PhoB	phoB
A0A0H3NK16_SALTS	Envelope stress response regulator transcription factor CpxR (Two-component response regulatory protein)	cpxR
A0A0H3NUC4_SALTS	Thioredoxin	trxA
A0A0G2PMS1_SALTS	Elongation factor Tu (EF-Tu)	tufB
A0A0H3NA75_SALTS	30S ribosomal protein S1	rpsA
A0A0H3NAK6_SALTS	Glutaredoxin 2	grxB
E1WFA1 (PHOP_SALTS)	Virulence transcriptional regulatory protein PhoP	phoP
A0A0H3NI71_SALTS	Ribosome-binding factor A	rbfA
A0A0H3N9N5_SALTS	Cytochrome bd-I ubiquinol oxidase subunit CydA (Cytochrome d ubiquinol oxidase subunit I)	cydA
A0A0H3NI90_SALTS	50S ribosomal protein L31	rpmE
A0A0H3NIT0_SALTS	UPF0337 protein YjbJ	yjbJ
A0A0H3NBE1_SALTS	Hypothetical two-component response regulator (Two-component system response regulator RstA)	rstA
A0A0H3NJ88_SALTS	Hexose-6-phosphate:phosphate antiporter (Hexosephosphate transport protein)	uhpT
A0A0H3NJ23_SALTS	Glutaredoxin	grxC
A0A0H3NGB5_SALTS	RNA polymerase sigma factor	rpoE
A0A0H3NCU3_SALTS	Predicted bacteriophage protein	SL1344_1960
A0A0H3N8M9_SALTS	2-methylisocitrate lyase (2-MIC) (MICL) (EC 4.1.3.30) ((2R,3S)-2-methylisocitrate lyase)	prpB
A0A0H3NI81_SALTS	UDP-N-acetylglucosamine 1-carboxyvinyltransferase (EC 2.5.1.7) (Enoylpyruvate transferase) (UDP-N-acetylglucosamine enolpyruvyl transferase) (EPT)	murA
A0A0H3NG85_SALTS	Propionate kinase (EC 2.7.2.15)	tdcD
A0A0H3NG97_SALTS	Lipoprotein	ssaJ
A0A0H3NCY8_SALTS	Cobyrinate a,c-diamide synthase (EC 6.3.5.11) (Cobyrinic acid a,c-diamide synthetase)	cbiA
A0A0H3N7Q4_SALTS	ATP-dependent helicase HrpB	hrpB
A0A0H3NKX5_SALTS	SPI-2 type III secretion system apparatus protein SsaO (Type III secretion system apparatus)	ssaO
A0A0H3NHG1_SALTS	tRNA (guanosine(18)-2'-O)-methyltransferase (EC 2.1.1.34) (tRNA [Gm18] methyltransferase)	spoU
A0A0H3NIL3_SALTS	6-phosphogluconate dehydrogenase, decarboxylating (EC 1.1.1.44)	gnd
A0A0H3NPL5_SALTS	Exopolyphosphatase (EC 3.6.1.11)	ppx
A0A0H3NT84_SALTS	Cytoplasmic protein	SL1344_3514
A0A0H3N9M1_SALTS	Thioredoxin reductase (EC 1.8.1.9)	trxB
A0A0H3NKZ4_SALTS	Glutaredoxin	ydhD
A0A0H3NEA9_SALTS	Thioredoxin peroxidase	bcp
A0A0H3NL11_SALTS	Glutaredoxin-like protein NrdH	nrdH
A0A0H3N9I0_SALTS	Glutaredoxin 1 (Glutaredoxin, GrxA family)	grxA
A0A0H3NQ29_SALTS	Thioredoxin 2 (Thioredoxin TrxC)	trxC
